# Supplementary material for: Development and Biological Characterization of Fluorescent Dynorphins for the Visualization of Kappa Opioid Receptors
Source: J Med Chem. 2026 Jun 5;69(12):14098–113. doi: 10.1021/acs.jmedchem.5c03072 (PMC13312453; doi:10.1021/acs.jmedchem.5c03072)
Supplement: Supplementary file 1 [file jm5c03072_si_001.zip]

Archive with 6 entries (5 files):
- Manuscript-PDB-Files-Fig2-Fig3/
- Manuscript-PDB-Files-Fig2-Fig3/Fig-3-KOR-8vve-Compound-7.pdb
- Manuscript-PDB-Files-Fig2-Fig3/Fig-3-KOR-8vve-P3-R8Dyn A1-11-OH.pdb
- Manuscript-PDB-Files-Fig2-Fig3/Fig2-KOR-8f7w-Compound-7.pdb
- Manuscript-PDB-Files-Fig2-Fig3/Fig2-KOR-8f7w-P3-R8DynA1-11-OH-2.pdb
- Manuscript-PDB-Files-Fig2-Fig3/SI-PDB-text-information.docx
