# Supplementary material for: Development and Biological Characterization of Fluorescent Dynorphins for the Visualization of Kappa Opioid Receptors
Source: J Med Chem. 2026 Jun 5;69(12):14098–113. doi: 10.1021/acs.jmedchem.5c03072 (PMC13312453; doi:10.1021/acs.jmedchem.5c03072)
Supplement: Supplementary file 1 [file jm5c03072_si_001.zip › Manuscript-PDB-Files-Fig2-Fig3/Fig-3-KOR-8vve-Compound-7.pdb]

CRYST1    0.000    0.000    0.000  90.00  90.00  90.00 P 1           1
ATOM      1  CA  TYR A  66     182.466 166.215 131.137  1.00  0.00           C
ATOM      2  C   TYR A  66     183.377 166.612 132.290  1.00  0.00           C
ATOM      3  O   TYR A  66     183.224 166.100 133.403  1.00  0.00           O
ATOM      4  N   TYR A  66     182.269 167.320 130.203  1.00  0.00           N
ATOM      5  CB  TYR A  66     183.032 165.002 130.391  1.00  0.00           C
ATOM      6  CG  TYR A  66     183.861 164.055 131.237  1.00  0.00           C
ATOM      7  CD1 TYR A  66     183.257 163.185 132.137  1.00  0.00           C
ATOM      8  CE1 TYR A  66     184.009 162.321 132.911  1.00  0.00           C
ATOM      9  CZ  TYR A  66     185.383 162.316 132.787  1.00  0.00           C
ATOM     10  OH  TYR A  66     186.135 161.456 133.554  1.00  0.00           O
ATOM     11  CE2 TYR A  66     186.008 163.167 131.899  1.00  0.00           C
ATOM     12  CD2 TYR A  66     185.248 164.028 131.129  1.00  0.00           C
ATOM     13  CA  TYR A  87     175.965 172.066 160.208  1.00  0.00           C
ATOM     14  C   TYR A  87     174.541 172.173 160.734  1.00  0.00           C
ATOM     15  O   TYR A  87     174.214 173.103 161.478  1.00  0.00           O
ATOM     16  N   TYR A  87     176.338 170.675 159.989  1.00  0.00           N
ATOM     17  CB  TYR A  87     176.115 172.868 158.914  1.00  0.00           C
ATOM     18  CA  TYR A  97     163.414 166.886 151.344  1.00  0.00           C
ATOM     19  C   TYR A  97     164.678 167.442 150.705  1.00  0.00           C
ATOM     20  O   TYR A  97     165.066 167.016 149.610  1.00  0.00           O
ATOM     21  N   TYR A  97     163.580 166.740 152.785  1.00  0.00           N
ATOM     22  CB  TYR A  97     162.215 167.781 151.043  1.00  0.00           C
ATOM     23  CG  TYR A  97     160.892 167.179 151.448  1.00  0.00           C
ATOM     24  CD1 TYR A  97     160.691 165.806 151.410  1.00  0.00           C
ATOM     25  CE1 TYR A  97     159.482 165.252 151.783  1.00  0.00           C
ATOM     26  CZ  TYR A  97     158.456 166.073 152.201  1.00  0.00           C
ATOM     27  OH  TYR A  97     157.250 165.529 152.573  1.00  0.00           O
ATOM     28  CE2 TYR A  97     158.631 167.438 152.249  1.00  0.00           C
ATOM     29  CD2 TYR A  97     159.843 167.983 151.874  1.00  0.00           C
ATOM     30  CA  TYR A 119     178.442 158.912 124.463  1.00  0.00           C
ATOM     31  C   TYR A 119     179.690 158.980 123.595  1.00  0.00           C
ATOM     32  O   TYR A 119     179.588 158.948 122.364  1.00  0.00           O
ATOM     33  N   TYR A 119     178.578 157.918 125.519  1.00  0.00           N
ATOM     34  CB  TYR A 119     178.148 160.283 125.071  1.00  0.00           C
ATOM     35  CA  TYR A 139     164.761 156.006 135.926  1.00  0.00           C
ATOM     36  C   TYR A 139     164.327 156.352 137.346  1.00  0.00           C
ATOM     37  O   TYR A 139     163.597 157.331 137.546  1.00  0.00           O
ATOM     38  N   TYR A 139     166.216 155.920 135.795  1.00  0.00           N
ATOM     39  CB  TYR A 139     164.101 154.690 135.513  1.00  0.00           C
ATOM     40  CG  TYR A 139     164.033 154.432 134.029  1.00  0.00           C
ATOM     41  CD1 TYR A 139     164.236 155.450 133.113  1.00  0.00           C
ATOM     42  CE1 TYR A 139     164.161 155.208 131.756  1.00  0.00           C
ATOM     43  CZ  TYR A 139     163.880 153.939 131.299  1.00  0.00           C
ATOM     44  OH  TYR A 139     163.808 153.698 129.946  1.00  0.00           O
ATOM     45  CE2 TYR A 139     163.670 152.912 132.189  1.00  0.00           C
ATOM     46  CD2 TYR A 139     163.745 153.164 133.544  1.00  0.00           C
ATOM     47  CA  TYR A 140     164.464 155.725 139.743  1.00  0.00           C
ATOM     48  C   TYR A 140     164.784 157.120 140.255  1.00  0.00           C
ATOM     49  O   TYR A 140     163.963 157.750 140.928  1.00  0.00           O
ATOM     50  N   TYR A 140     164.786 155.573 138.330  1.00  0.00           N
ATOM     51  CB  TYR A 140     165.245 154.670 140.528  1.00  0.00           C
ATOM     52  CG  TYR A 140     165.065 154.676 142.023  1.00  0.00           C
ATOM     53  CD1 TYR A 140     163.901 154.202 142.604  1.00  0.00           C
ATOM     54  CE1 TYR A 140     163.747 154.190 143.971  1.00  0.00           C
ATOM     55  CZ  TYR A 140     164.766 154.631 144.778  1.00  0.00           C
ATOM     56  OH  TYR A 140     164.595 154.602 146.139  1.00  0.00           O
ATOM     57  CE2 TYR A 140     165.943 155.093 144.229  1.00  0.00           C
ATOM     58  CD2 TYR A 140     166.088 155.107 142.857  1.00  0.00           C
ATOM     59  CA  TYR A 157     150.755 174.964 149.495  1.00  0.00           C
ATOM     60  C   TYR A 157     149.948 174.689 150.756  1.00  0.00           C
ATOM     61  O   TYR A 157     149.169 175.539 151.199  1.00  0.00           O
ATOM     62  N   TYR A 157     152.147 174.553 149.652  1.00  0.00           N
ATOM     63  CB  TYR A 157     150.120 174.258 148.298  1.00  0.00           C
ATOM     64  CG  TYR A 157     148.606 174.205 148.353  1.00  0.00           C
ATOM     65  CD1 TYR A 157     147.843 175.316 148.026  1.00  0.00           C
ATOM     66  CE1 TYR A 157     146.462 175.272 148.071  1.00  0.00           C
ATOM     67  CZ  TYR A 157     145.828 174.108 148.444  1.00  0.00           C
ATOM     68  OH  TYR A 157     144.455 174.063 148.489  1.00  0.00           O
ATOM     69  CE2 TYR A 157     146.560 172.989 148.769  1.00  0.00           C
ATOM     70  CD2 TYR A 157     147.939 173.038 148.717  1.00  0.00           C
ATOM     71  CA  TYR A 219     155.376 146.104 119.474  1.00  0.00           C
ATOM     72  C   TYR A 219     155.668 147.541 119.880  1.00  0.00           C
ATOM     73  O   TYR A 219     156.264 147.795 120.932  1.00  0.00           O
ATOM     74  N   TYR A 219     155.444 145.186 120.607  1.00  0.00           N
ATOM     75  CB  TYR A 219     154.007 146.018 118.793  1.00  0.00           C
ATOM     76  CA  TYR A 246     152.298 177.696 143.780  1.00  0.00           C
ATOM     77  C   TYR A 246     151.503 178.953 143.440  1.00  0.00           C
ATOM     78  O   TYR A 246     151.634 179.966 144.137  1.00  0.00           O
ATOM     79  N   TYR A 246     151.542 176.470 143.556  1.00  0.00           N
ATOM     80  CB  TYR A 246     153.610 177.649 143.001  1.00  0.00           C
ATOM     81  CG  TYR A 246     154.666 176.809 143.682  1.00  0.00           C
ATOM     82  CD1 TYR A 246     154.541 176.457 145.021  1.00  0.00           C
ATOM     83  CE1 TYR A 246     155.505 175.693 145.655  1.00  0.00           C
ATOM     84  CZ  TYR A 246     156.612 175.270 144.949  1.00  0.00           C
ATOM     85  OH  TYR A 246     157.573 174.508 145.573  1.00  0.00           O
ATOM     86  CE2 TYR A 246     156.760 175.606 143.620  1.00  0.00           C
ATOM     87  CD2 TYR A 246     155.788 176.369 142.992  1.00  0.00           C
ATOM     88  CA  TYR A 312     171.302 164.962 122.139  1.00  0.00           C
ATOM     89  C   TYR A 312     172.263 165.281 123.279  1.00  0.00           C
ATOM     90  O   TYR A 312     171.859 165.316 124.449  1.00  0.00           O
ATOM     91  N   TYR A 312     171.486 165.885 121.022  1.00  0.00           N
ATOM     92  CB  TYR A 312     171.483 163.524 121.655  1.00  0.00           C
ATOM     93  CG  TYR A 312     171.856 162.528 122.728  1.00  0.00           C
ATOM     94  CD1 TYR A 312     170.955 162.178 123.726  1.00  0.00           C
ATOM     95  CE1 TYR A 312     171.296 161.260 124.703  1.00  0.00           C
ATOM     96  CZ  TYR A 312     172.547 160.679 124.687  1.00  0.00           C
ATOM     97  OH  TYR A 312     172.892 159.766 125.657  1.00  0.00           O
ATOM     98  CE2 TYR A 312     173.456 161.006 123.703  1.00  0.00           C
ATOM     99  CD2 TYR A 312     173.106 161.923 122.731  1.00  0.00           C
ATOM    100  CA  TYR A 313     174.502 165.939 123.970  1.00  0.00           C
ATOM    101  C   TYR A 313     174.130 167.278 124.591  1.00  0.00           C
ATOM    102  O   TYR A 313     174.119 167.423 125.819  1.00  0.00           O
ATOM    103  N   TYR A 313     173.534 165.543 122.951  1.00  0.00           N
ATOM    104  CB  TYR A 313     175.911 166.012 123.374  1.00  0.00           C
ATOM    105  CG  TYR A 313     176.385 164.754 122.683  1.00  0.00           C
ATOM    106  CD1 TYR A 313     176.175 163.505 123.250  1.00  0.00           C
ATOM    107  CE1 TYR A 313     176.616 162.354 122.623  1.00  0.00           C
ATOM    108  CZ  TYR A 313     177.289 162.444 121.423  1.00  0.00           C
ATOM    109  OH  TYR A 313     177.730 161.299 120.800  1.00  0.00           O
ATOM    110  CE2 TYR A 313     177.520 163.675 120.844  1.00  0.00           C
ATOM    111  CD2 TYR A 313     177.074 164.821 121.478  1.00  0.00           C
ATOM    112  CA  TYR A 320     173.152 167.599 133.925  1.00  0.00           C
ATOM    113  C   TYR A 320     173.511 168.941 134.559  1.00  0.00           C
ATOM    114  O   TYR A 320     173.965 168.984 135.707  1.00  0.00           O
ATOM    115  N   TYR A 320     171.979 167.704 133.061  1.00  0.00           N
ATOM    116  CB  TYR A 320     174.334 167.027 133.144  1.00  0.00           C
ATOM    117  CG  TYR A 320     174.191 165.550 132.851  1.00  0.00           C
ATOM    118  CD1 TYR A 320     173.797 164.662 133.846  1.00  0.00           C
ATOM    119  CE1 TYR A 320     173.661 163.310 133.586  1.00  0.00           C
ATOM    120  CZ  TYR A 320     173.924 162.830 132.321  1.00  0.00           C
ATOM    121  OH  TYR A 320     173.792 161.486 132.059  1.00  0.00           O
ATOM    122  CE2 TYR A 320     174.319 163.690 131.316  1.00  0.00           C
ATOM    123  CD2 TYR A 320     174.452 165.041 131.585  1.00  0.00           C
ATOM    124  CA  TYR A 330     168.722 175.576 146.988  1.00  0.00           C
ATOM    125  C   TYR A 330     169.519 175.891 148.250  1.00  0.00           C
ATOM    126  O   TYR A 330     169.049 176.660 149.095  1.00  0.00           O
ATOM    127  N   TYR A 330     169.497 175.764 145.766  1.00  0.00           N
ATOM    128  CB  TYR A 330     168.166 174.151 147.051  1.00  0.00           C
ATOM    129  CG  TYR A 330     166.822 173.985 146.369  1.00  0.00           C
ATOM    130  CD1 TYR A 330     166.548 174.608 145.157  1.00  0.00           C
ATOM    131  CE1 TYR A 330     165.319 174.460 144.537  1.00  0.00           C
ATOM    132  CZ  TYR A 330     164.347 173.682 145.132  1.00  0.00           C
ATOM    133  OH  TYR A 330     163.124 173.528 144.523  1.00  0.00           O
ATOM    134  CE2 TYR A 330     164.594 173.057 146.335  1.00  0.00           C
ATOM    135  CD2 TYR A 330     165.824 173.212 146.946  1.00  0.00           C
ATOM    136  CA  VAL A  60     186.670 169.113 121.781  1.00  0.00           C
ATOM    137  C   VAL A  60     185.771 169.624 122.903  1.00  0.00           C
ATOM    138  O   VAL A  60     186.287 170.024 123.958  1.00  0.00           O
ATOM    139  N   VAL A  60     185.946 168.317 120.798  1.00  0.00           N
ATOM    140  CB  VAL A  60     187.395 170.296 121.107  1.00  0.00           C
ATOM    141  CG1 VAL A  60     188.530 169.791 120.230  1.00  0.00           C
ATOM    142  CG2 VAL A  60     186.414 171.127 120.294  1.00  0.00           C
ATOM    143  CA  VAL A  65     181.493 169.551 129.518  1.00  0.00           C
ATOM    144  C   VAL A  65     181.636 168.449 130.567  1.00  0.00           C
ATOM    145  O   VAL A  65     181.239 168.634 131.727  1.00  0.00           O
ATOM    146  N   VAL A  65     182.719 169.678 128.733  1.00  0.00           N
ATOM    147  CB  VAL A  65     180.259 169.354 128.606  1.00  0.00           C
ATOM    148  CG1 VAL A  65     180.354 168.109 127.733  1.00  0.00           C
ATOM    149  CG2 VAL A  65     178.982 169.324 129.434  1.00  0.00           C
ATOM    150  CA  VAL A  68     183.226 171.223 134.168  1.00  0.00           C
ATOM    151  C   VAL A  68     181.915 170.881 134.867  1.00  0.00           C
ATOM    152  O   VAL A  68     181.774 171.096 136.078  1.00  0.00           O
ATOM    153  N   VAL A  68     183.731 170.086 133.399  1.00  0.00           N
ATOM    154  CB  VAL A  68     183.075 172.454 133.257  1.00  0.00           C
ATOM    155  CG1 VAL A  68     182.372 173.582 133.996  1.00  0.00           C
ATOM    156  CG2 VAL A  68     184.436 172.913 132.762  1.00  0.00           C
ATOM    157  CA  VAL A  69     179.615 170.129 134.699  1.00  0.00           C
ATOM    158  C   VAL A  69     179.671 169.049 135.773  1.00  0.00           C
ATOM    159  O   VAL A  69     179.072 169.190 136.849  1.00  0.00           O
ATOM    160  N   VAL A  69     180.939 170.347 134.123  1.00  0.00           N
ATOM    161  CB  VAL A  69     178.607 169.792 133.585  1.00  0.00           C
ATOM    162  CG1 VAL A  69     177.289 169.294 134.166  1.00  0.00           C
ATOM    163  CG2 VAL A  69     178.373 171.009 132.705  1.00  0.00           C
ATOM    164  CA  VAL A  71     183.077 168.559 138.824  1.00  0.00           C
ATOM    165  C   VAL A  71     182.248 169.567 139.616  1.00  0.00           C
ATOM    166  O   VAL A  71     182.248 169.531 140.853  1.00  0.00           O
ATOM    167  N   VAL A  71     182.365 168.149 137.616  1.00  0.00           N
ATOM    168  CB  VAL A  71     184.499 169.086 138.513  1.00  0.00           C
ATOM    169  CG1 VAL A  71     184.498 170.434 137.792  1.00  0.00           C
ATOM    170  CG2 VAL A  71     185.336 169.158 139.788  1.00  0.00           C
ATOM    171  CA  VAL A  72     180.624 171.380 139.635  1.00  0.00           C
ATOM    172  C   VAL A  72     179.524 170.642 140.389  1.00  0.00           C
ATOM    173  O   VAL A  72     179.275 170.919 141.570  1.00  0.00           O
ATOM    174  N   VAL A  72     181.488 170.434 138.934  1.00  0.00           N
ATOM    175  CB  VAL A  72     180.052 172.415 138.647  1.00  0.00           C
ATOM    176  CG1 VAL A  72     178.845 173.128 139.238  1.00  0.00           C
ATOM    177  CG2 VAL A  72     181.122 173.431 138.275  1.00  0.00           C
ATOM    178  CA  VAL A  75     181.630 169.460 144.468  1.00  0.00           C
ATOM    179  C   VAL A  75     180.442 170.073 145.200  1.00  0.00           C
ATOM    180  O   VAL A  75     180.418 170.118 146.437  1.00  0.00           O
ATOM    181  N   VAL A  75     181.178 168.580 143.394  1.00  0.00           N
ATOM    182  CB  VAL A  75     182.581 170.533 143.902  1.00  0.00           C
ATOM    183  CG1 VAL A  75     182.692 171.729 144.839  1.00  0.00           C
ATOM    184  CG2 VAL A  75     183.956 169.934 143.649  1.00  0.00           C
ATOM    185  CA  VAL A  80     175.720 170.272 150.564  1.00  0.00           C
ATOM    186  C   VAL A  80     175.536 169.125 151.552  1.00  0.00           C
ATOM    187  O   VAL A  80     174.987 169.314 152.645  1.00  0.00           O
ATOM    188  N   VAL A  80     177.060 170.240 149.983  1.00  0.00           N
ATOM    189  CB  VAL A  80     174.653 170.252 149.452  1.00  0.00           C
ATOM    190  CG1 VAL A  80     173.276 169.924 150.014  1.00  0.00           C
ATOM    191  CG2 VAL A  80     174.613 171.593 148.745  1.00  0.00           C
ATOM    192  CA  VAL A  83     177.014 170.961 155.629  1.00  0.00           C
ATOM    193  C   VAL A  83     175.683 170.490 156.210  1.00  0.00           C
ATOM    194  O   VAL A  83     175.314 170.902 157.312  1.00  0.00           O
ATOM    195  N   VAL A  83     177.598 169.950 154.752  1.00  0.00           N
ATOM    196  CB  VAL A  83     176.873 172.321 154.918  1.00  0.00           C
ATOM    197  CG1 VAL A  83     178.231 172.813 154.431  1.00  0.00           C
ATOM    198  CG2 VAL A  83     175.866 172.262 153.778  1.00  0.00           C
ATOM    199  CA  VAL A 108     172.626 161.558 138.813  1.00  0.00           C
ATOM    200  C   VAL A 108     173.896 162.239 138.304  1.00  0.00           C
ATOM    201  O   VAL A 108     174.252 162.101 137.126  1.00  0.00           O
ATOM    202  N   VAL A 108     172.716 161.304 140.251  1.00  0.00           N
ATOM    203  CB  VAL A 108     171.346 162.355 138.482  1.00  0.00           C
ATOM    204  CG1 VAL A 108     171.404 163.749 139.044  1.00  0.00           C
ATOM    205  CG2 VAL A 108     171.066 162.369 136.979  1.00  0.00           C
ATOM    206  CA  VAL A 118     178.998 155.642 126.332  1.00  0.00           C
ATOM    207  C   VAL A 118     178.608 156.613 125.231  1.00  0.00           C
ATOM    208  O   VAL A 118     178.328 156.178 124.107  1.00  0.00           O
ATOM    209  N   VAL A 118     179.714 156.307 127.420  1.00  0.00           N
ATOM    210  CB  VAL A 118     177.747 154.894 126.837  1.00  0.00           C
ATOM    211  CG1 VAL A 118     178.125 153.933 127.945  1.00  0.00           C
ATOM    212  CG2 VAL A 118     176.658 155.843 127.291  1.00  0.00           C
ATOM    213  CA  VAL A 129     174.612 143.877 134.834  1.00  0.00           C
ATOM    214  C   VAL A 129     174.632 145.331 135.288  1.00  0.00           C
ATOM    215  O   VAL A 129     173.612 145.875 135.727  1.00  0.00           O
ATOM    216  N   VAL A 129     175.143 143.754 133.477  1.00  0.00           N
ATOM    217  CB  VAL A 129     175.399 142.979 135.805  1.00  0.00           C
ATOM    218  CG1 VAL A 129     174.731 142.967 137.171  1.00  0.00           C
ATOM    219  CG2 VAL A 129     175.511 141.568 135.253  1.00  0.00           C
ATOM    220  CA  VAL A 134     172.573 152.427 135.695  1.00  0.00           C
ATOM    221  C   VAL A 134     171.265 152.859 135.035  1.00  0.00           C
ATOM    222  O   VAL A 134     170.801 153.979 135.269  1.00  0.00           O
ATOM    223  N   VAL A 134     172.594 150.985 135.942  1.00  0.00           N
ATOM    224  CB  VAL A 134     173.806 152.899 134.891  1.00  0.00           C
ATOM    225  CG1 VAL A 134     175.090 152.622 135.662  1.00  0.00           C
ATOM    226  CG2 VAL A 134     173.861 152.288 133.507  1.00  0.00           C
ATOM    227  CA  VAL A 154     152.257 170.445 147.983  1.00  0.00           C
ATOM    228  C   VAL A 154     152.413 170.784 149.462  1.00  0.00           C
ATOM    229  O   VAL A 154     151.483 171.309 150.088  1.00  0.00           O
ATOM    230  N   VAL A 154     153.510 170.684 147.272  1.00  0.00           N
ATOM    231  CB  VAL A 154     151.795 168.990 147.765  1.00  0.00           C
ATOM    232  CG1 VAL A 154     150.561 168.664 148.597  1.00  0.00           C
ATOM    233  CG2 VAL A 154     151.504 168.749 146.297  1.00  0.00           C
ATOM    234  CA  VAL A 160     150.756 178.732 153.401  1.00  0.00           C
ATOM    235  C   VAL A 160     149.262 178.925 153.160  1.00  0.00           C
ATOM    236  O   VAL A 160     148.620 179.740 153.821  1.00  0.00           O
ATOM    237  N   VAL A 160     151.109 177.319 153.535  1.00  0.00           N
ATOM    238  CB  VAL A 160     151.599 179.392 152.287  1.00  0.00           C
ATOM    239  CG1 VAL A 160     150.971 180.700 151.841  1.00  0.00           C
ATOM    240  CG2 VAL A 160     153.019 179.624 152.772  1.00  0.00           C
ATOM    241  CA  VAL A 164     144.593 174.739 160.107  1.00  0.00           C
ATOM    242  C   VAL A 164     145.216 173.353 160.019  1.00  0.00           C
ATOM    243  O   VAL A 164     145.603 172.764 161.033  1.00  0.00           O
ATOM    244  N   VAL A 164     145.140 175.620 159.081  1.00  0.00           N
ATOM    245  CB  VAL A 164     143.059 174.677 159.988  1.00  0.00           C
ATOM    246  CG1 VAL A 164     142.465 173.893 161.146  1.00  0.00           C
ATOM    247  CG2 VAL A 164     142.474 176.077 159.927  1.00  0.00           C
ATOM    248  CA  VAL A 189     158.684 151.497 138.878  1.00  0.00           C
ATOM    249  C   VAL A 189     160.100 151.105 138.457  1.00  0.00           C
ATOM    250  O   VAL A 189     160.316 150.584 137.353  1.00  0.00           O
ATOM    251  N   VAL A 189     158.484 151.236 140.304  1.00  0.00           N
ATOM    252  CB  VAL A 189     158.363 152.966 138.545  1.00  0.00           C
ATOM    253  CG1 VAL A 189     158.439 153.194 137.049  1.00  0.00           C
ATOM    254  CG2 VAL A 189     156.976 153.326 139.043  1.00  0.00           C
ATOM    255  CA  VAL A 195     162.640 143.213 135.075  1.00  0.00           C
ATOM    256  C   VAL A 195     162.191 143.332 133.626  1.00  0.00           C
ATOM    257  O   VAL A 195     161.924 142.303 132.986  1.00  0.00           O
ATOM    258  N   VAL A 195     163.141 144.477 135.615  1.00  0.00           N
ATOM    259  CB  VAL A 195     161.481 142.629 135.911  1.00  0.00           C
ATOM    260  CG1 VAL A 195     161.904 142.446 137.363  1.00  0.00           C
ATOM    261  CG2 VAL A 195     160.237 143.491 135.798  1.00  0.00           C
ATOM    262  CA  VAL A 201     173.105 144.146 119.895  1.00  0.00           C
ATOM    263  C   VAL A 201     172.498 144.725 118.626  1.00  0.00           C
ATOM    264  O   VAL A 201     171.586 144.127 118.043  1.00  0.00           O
ATOM    265  N   VAL A 201     172.032 143.951 120.863  1.00  0.00           N
ATOM    266  CB  VAL A 201     173.844 142.830 119.590  1.00  0.00           C
ATOM    267  CG1 VAL A 201     174.865 143.037 118.480  1.00  0.00           C
ATOM    268  CG2 VAL A 201     174.503 142.280 120.843  1.00  0.00           C
ATOM    269  CA  VAL A 205     176.708 148.834 113.516  1.00  0.00           C
ATOM    270  C   VAL A 205     177.448 147.576 113.968  1.00  0.00           C
ATOM    271  O   VAL A 205     178.692 147.565 113.973  1.00  0.00           O
ATOM    272  N   VAL A 205     175.337 148.524 113.130  1.00  0.00           N
ATOM    273  CB  VAL A 205     176.710 149.929 114.613  1.00  0.00           C
ATOM    274  CG1 VAL A 205     178.112 150.470 114.916  1.00  0.00           C
ATOM    275  CG2 VAL A 205     175.777 151.066 114.222  1.00  0.00           C
ATOM    276  CA  VAL A 207     177.973 146.604 118.298  1.00  0.00           C
ATOM    277  C   VAL A 207     176.815 146.358 119.253  1.00  0.00           C
ATOM    278  O   VAL A 207     175.643 146.402 118.873  1.00  0.00           O
ATOM    279  N   VAL A 207     177.486 146.379 116.946  1.00  0.00           N
ATOM    280  CB  VAL A 207     178.549 148.023 118.497  1.00  0.00           C
ATOM    281  CG1 VAL A 207     179.714 148.264 117.548  1.00  0.00           C
ATOM    282  CG2 VAL A 207     177.468 149.069 118.296  1.00  0.00           C
ATOM    283  CA  VAL A 230     155.264 157.979 132.242  1.00  0.00           C
ATOM    284  C   VAL A 230     155.462 159.447 131.872  1.00  0.00           C
ATOM    285  O   VAL A 230     155.825 160.261 132.728  1.00  0.00           O
ATOM    286  N   VAL A 230     154.218 157.388 131.419  1.00  0.00           N
ATOM    287  CB  VAL A 230     156.565 157.155 132.150  1.00  0.00           C
ATOM    288  CG1 VAL A 230     157.242 157.291 130.799  1.00  0.00           C
ATOM    289  CG2 VAL A 230     157.508 157.537 133.262  1.00  0.00           C
ATOM    290  CA  VAL A 236     151.595 166.662 132.977  1.00  0.00           C
ATOM    291  C   VAL A 236     151.050 166.841 134.386  1.00  0.00           C
ATOM    292  O   VAL A 236     150.774 167.964 134.820  1.00  0.00           O
ATOM    293  N   VAL A 236     152.907 166.031 133.073  1.00  0.00           N
ATOM    294  CB  VAL A 236     150.629 165.842 132.104  1.00  0.00           C
ATOM    295  CG1 VAL A 236     149.207 166.370 132.233  1.00  0.00           C
ATOM    296  CG2 VAL A 236     151.080 165.871 130.653  1.00  0.00           C
ATOM    297  CA  VAL A 239     153.729 170.409 136.347  1.00  0.00           C
ATOM    298  C   VAL A 239     152.384 171.040 136.695  1.00  0.00           C
ATOM    299  O   VAL A 239     152.328 172.158 137.225  1.00  0.00           O
ATOM    300  N   VAL A 239     153.730 168.985 136.673  1.00  0.00           N
ATOM    301  CB  VAL A 239     154.106 170.619 134.868  1.00  0.00           C
ATOM    302  CG1 VAL A 239     153.921 172.069 134.450  1.00  0.00           C
ATOM    303  CG2 VAL A 239     155.550 170.206 134.644  1.00  0.00           C
ATOM    304  CA  VAL A 244     148.126 175.060 140.789  1.00  0.00           C
ATOM    305  C   VAL A 244     148.349 175.071 142.292  1.00  0.00           C
ATOM    306  O   VAL A 244     147.458 175.494 143.035  1.00  0.00           O
ATOM    307  N   VAL A 244     149.335 174.733 140.039  1.00  0.00           N
ATOM    308  CB  VAL A 244     146.955 174.107 140.470  1.00  0.00           C
ATOM    309  CG1 VAL A 244     146.717 174.025 138.968  1.00  0.00           C
ATOM    310  CG2 VAL A 244     147.188 172.730 141.082  1.00  0.00           C
ATOM    311  CA  VAL A 256     146.236 187.839 154.188  1.00  0.00           C
ATOM    312  C   VAL A 256     146.722 189.259 154.464  1.00  0.00           C
ATOM    313  O   VAL A 256     147.415 189.876 153.644  1.00  0.00           O
ATOM    314  N   VAL A 256     146.100 187.622 152.752  1.00  0.00           N
ATOM    315  CB  VAL A 256     147.179 186.792 154.810  1.00  0.00           C
ATOM    316  CG1 VAL A 256     146.532 185.419 154.772  1.00  0.00           C
ATOM    317  CG2 VAL A 256     148.500 186.759 154.066  1.00  0.00           C
ATOM    318  CA  VAL A 276     159.828 180.398 143.372  1.00  0.00           C
ATOM    319  C   VAL A 276     159.543 180.337 141.870  1.00  0.00           C
ATOM    320  O   VAL A 276     159.528 179.247 141.276  1.00  0.00           O
ATOM    321  N   VAL A 276     160.616 181.583 143.698  1.00  0.00           N
ATOM    322  CB  VAL A 276     158.549 180.336 144.237  1.00  0.00           C
ATOM    323  CG1 VAL A 276     157.549 181.424 143.883  1.00  0.00           C
ATOM    324  CG2 VAL A 276     157.909 178.971 144.137  1.00  0.00           C
ATOM    325  CA  VAL A 278     162.826 181.029 138.799  1.00  0.00           C
ATOM    326  C   VAL A 278     163.135 179.557 139.077  1.00  0.00           C
ATOM    327  O   VAL A 278     163.715 178.879 138.223  1.00  0.00           O
ATOM    328  N   VAL A 278     161.623 181.447 139.510  1.00  0.00           N
ATOM    329  CB  VAL A 278     164.019 181.955 139.122  1.00  0.00           C
ATOM    330  CG1 VAL A 278     164.593 181.702 140.505  1.00  0.00           C
ATOM    331  CG2 VAL A 278     165.102 181.835 138.055  1.00  0.00           C
ATOM    332  CA  VAL A 279     162.811 177.575 140.454  1.00  0.00           C
ATOM    333  C   VAL A 279     161.910 176.826 139.476  1.00  0.00           C
ATOM    334  O   VAL A 279     162.333 175.854 138.829  1.00  0.00           O
ATOM    335  N   VAL A 279     162.717 179.021 140.232  1.00  0.00           N
ATOM    336  CB  VAL A 279     162.475 177.227 141.916  1.00  0.00           C
ATOM    337  CG1 VAL A 279     162.319 175.726 142.084  1.00  0.00           C
ATOM    338  CG2 VAL A 279     163.574 177.717 142.837  1.00  0.00           C
ATOM    339  CA  VAL A 280     159.743 176.681 138.371  1.00  0.00           C
ATOM    340  C   VAL A 280     160.284 176.834 136.952  1.00  0.00           C
ATOM    341  O   VAL A 280     160.197 175.909 136.134  1.00  0.00           O
ATOM    342  N   VAL A 280     160.661 177.285 139.337  1.00  0.00           N
ATOM    343  CB  VAL A 280     158.336 177.294 138.525  1.00  0.00           C
ATOM    344  CG1 VAL A 280     157.417 176.874 137.386  1.00  0.00           C
ATOM    345  CG2 VAL A 280     157.731 176.887 139.856  1.00  0.00           C
ATOM    346  CA  VAL A 282     164.671 176.270 135.606  1.00  0.00           C
ATOM    347  C   VAL A 282     164.222 174.815 135.530  1.00  0.00           C
ATOM    348  O   VAL A 282     164.719 174.060 134.684  1.00  0.00           O
ATOM    349  N   VAL A 282     163.540 177.144 135.909  1.00  0.00           N
ATOM    350  CB  VAL A 282     165.842 176.471 136.595  1.00  0.00           C
ATOM    351  CG1 VAL A 282     166.373 177.896 136.504  1.00  0.00           C
ATOM    352  CG2 VAL A 282     165.461 176.125 138.026  1.00  0.00           C
ATOM    353  CA  VAL A 284     160.568 173.714 133.141  1.00  0.00           C
ATOM    354  C   VAL A 284     161.561 173.685 131.985  1.00  0.00           C
ATOM    355  O   VAL A 284     161.498 172.805 131.122  1.00  0.00           O
ATOM    356  N   VAL A 284     161.266 173.834 134.418  1.00  0.00           N
ATOM    357  CB  VAL A 284     159.540 174.851 132.984  1.00  0.00           C
ATOM    358  CG1 VAL A 284     159.158 175.044 131.523  1.00  0.00           C
ATOM    359  CG2 VAL A 284     158.300 174.554 133.814  1.00  0.00           C
ATOM    360  CA  VAL A 285     163.461 174.661 130.849  1.00  0.00           C
ATOM    361  C   VAL A 285     164.511 173.564 130.916  1.00  0.00           C
ATOM    362  O   VAL A 285     165.261 173.387 129.950  1.00  0.00           O
ATOM    363  N   VAL A 285     162.516 174.619 131.961  1.00  0.00           N
ATOM    364  CB  VAL A 285     164.178 176.023 130.741  1.00  0.00           C
ATOM    365  CG1 VAL A 285     163.169 177.162 130.694  1.00  0.00           C
ATOM    366  CG2 VAL A 285     165.176 176.201 131.876  1.00  0.00           C
ATOM    367  CA  VAL A 296     158.733 163.468 118.971  1.00  0.00           C
ATOM    368  C   VAL A 296     159.421 162.262 118.341  1.00  0.00           C
ATOM    369  O   VAL A 296     158.955 161.724 117.329  1.00  0.00           O
ATOM    370  N   VAL A 296     158.664 163.313 120.421  1.00  0.00           N
ATOM    371  CB  VAL A 296     159.435 164.794 118.617  1.00  0.00           C
ATOM    372  CG1 VAL A 296     159.879 164.814 117.168  1.00  0.00           C
ATOM    373  CG2 VAL A 296     158.501 165.967 118.876  1.00  0.00           C
ATOM    374  CA  THR A  63     185.870 166.746 127.385  1.00  0.00           C
ATOM    375  C   THR A  63     185.615 167.951 128.279  1.00  0.00           C
ATOM    376  O   THR A  63     185.661 167.839 129.509  1.00  0.00           O
ATOM    377  N   THR A  63     184.952 166.728 126.251  1.00  0.00           N
ATOM    378  CB  THR A  63     187.316 166.744 126.891  1.00  0.00           C
ATOM    379  OG1 THR A  63     187.611 168.001 126.268  1.00  0.00           O
ATOM    380  CG2 THR A  63     187.533 165.625 125.885  1.00  0.00           C
ATOM    381  CA  THR A  88     172.295 171.213 160.772  1.00  0.00           C
ATOM    382  C   THR A  88     171.908 169.770 161.074  1.00  0.00           C
ATOM    383  O   THR A  88     172.764 168.886 161.177  1.00  0.00           O
ATOM    384  N   THR A  88     173.689 171.225 160.353  1.00  0.00           N
ATOM    385  CB  THR A  88     171.395 171.851 159.706  1.00  0.00           C
ATOM    386  OG1 THR A  88     170.023 171.714 160.093  1.00  0.00           O
ATOM    387  CG2 THR A  88     171.607 171.183 158.362  1.00  0.00           C
ATOM    388  CA  THR A  92     162.183 170.150 160.048  1.00  0.00           C
ATOM    389  C   THR A  92     161.678 169.165 158.997  1.00  0.00           C
ATOM    390  O   THR A  92     162.334 168.177 158.656  1.00  0.00           O
ATOM    391  N   THR A  92     163.371 169.640 160.714  1.00  0.00           N
ATOM    392  CB  THR A  92     162.467 171.505 159.402  1.00  0.00           C
ATOM    393  OG1 THR A  92     163.478 171.355 158.398  1.00  0.00           O
ATOM    394  CG2 THR A  92     162.942 172.501 160.447  1.00  0.00           C
ATOM    395  CA  THR A  94     161.794 170.287 154.594  1.00  0.00           C
ATOM    396  C   THR A  94     163.272 169.930 154.551  1.00  0.00           C
ATOM    397  O   THR A  94     163.833 169.819 153.454  1.00  0.00           O
ATOM    398  N   THR A  94     161.167 169.986 155.874  1.00  0.00           N
ATOM    399  CB  THR A  94     161.637 171.773 154.253  1.00  0.00           C
ATOM    400  OG1 THR A  94     162.269 172.567 155.265  1.00  0.00           O
ATOM    401  CG2 THR A  94     160.167 172.145 154.160  1.00  0.00           C
ATOM    402  CA  THR A 109     175.941 163.438 138.793  1.00  0.00           C
ATOM    403  C   THR A 109     176.946 162.296 138.706  1.00  0.00           C
ATOM    404  O   THR A 109     177.862 162.338 137.877  1.00  0.00           O
ATOM    405  N   THR A 109     174.622 162.949 139.173  1.00  0.00           N
ATOM    406  CB  THR A 109     176.416 164.497 139.791  1.00  0.00           C
ATOM    407  OG1 THR A 109     175.339 165.395 140.083  1.00  0.00           O
ATOM    408  CG2 THR A 109     177.579 165.296 139.217  1.00  0.00           C
ATOM    409  CA  THR A 110     177.659 160.102 139.484  1.00  0.00           C
ATOM    410  C   THR A 110     177.428 159.315 138.198  1.00  0.00           C
ATOM    411  O   THR A 110     178.375 158.769 137.620  1.00  0.00           O
ATOM    412  N   THR A 110     176.789 161.273 139.552  1.00  0.00           N
ATOM    413  CB  THR A 110     177.437 159.214 140.709  1.00  0.00           C
ATOM    414  OG1 THR A 110     177.480 160.018 141.894  1.00  0.00           O
ATOM    415  CG2 THR A 110     178.514 158.142 140.805  1.00  0.00           C
ATOM    416  CA  THR A 111     175.902 158.558 136.472  1.00  0.00           C
ATOM    417  C   THR A 111     176.280 159.376 135.240  1.00  0.00           C
ATOM    418  O   THR A 111     176.251 158.836 134.125  1.00  0.00           O
ATOM    419  N   THR A 111     176.180 159.245 137.731  1.00  0.00           N
ATOM    420  CB  THR A 111     174.423 158.175 136.390  1.00  0.00           C
ATOM    421  OG1 THR A 111     173.619 159.361 136.382  1.00  0.00           O
ATOM    422  CG2 THR A 111     174.031 157.306 137.575  1.00  0.00           C
ATOM    423  CA  THR A 117     181.748 157.147 128.497  1.00  0.00           C
ATOM    424  C   THR A 117     181.052 156.304 127.431  1.00  0.00           C
ATOM    425  O   THR A 117     181.708 155.659 126.605  1.00  0.00           O
ATOM    426  N   THR A 117     180.853 158.180 129.007  1.00  0.00           N
ATOM    427  CB  THR A 117     182.244 156.282 129.661  1.00  0.00           C
ATOM    428  OG1 THR A 117     182.666 157.134 130.732  1.00  0.00           O
ATOM    429  CG2 THR A 117     183.443 155.434 129.246  1.00  0.00           C
ATOM    430  CA  THR A 144     162.078 160.397 142.789  1.00  0.00           C
ATOM    431  C   THR A 144     162.420 161.877 142.926  1.00  0.00           C
ATOM    432  O   THR A 144     161.904 162.552 143.822  1.00  0.00           O
ATOM    433  N   THR A 144     162.137 159.972 141.396  1.00  0.00           N
ATOM    434  CB  THR A 144     162.978 159.520 143.670  1.00  0.00           C
ATOM    435  OG1 THR A 144     162.674 159.772 145.046  1.00  0.00           O
ATOM    436  CG2 THR A 144     164.463 159.784 143.438  1.00  0.00           C
ATOM    437  CA  THR A 148     160.108 165.141 145.808  1.00  0.00           C
ATOM    438  C   THR A 148     159.869 166.617 145.515  1.00  0.00           C
ATOM    439  O   THR A 148     159.379 167.344 146.387  1.00  0.00           O
ATOM    440  N   THR A 148     159.752 164.290 144.677  1.00  0.00           N
ATOM    441  CB  THR A 148     161.568 164.929 146.233  1.00  0.00           C
ATOM    442  OG1 THR A 148     162.437 165.099 145.106  1.00  0.00           O
ATOM    443  CG2 THR A 148     161.765 163.558 146.870  1.00  0.00           C
ATOM    444  CA  THR A 150     156.142 168.042 143.696  1.00  0.00           C
ATOM    445  C   THR A 150     155.582 167.908 145.107  1.00  0.00           C
ATOM    446  O   THR A 150     154.682 168.666 145.488  1.00  0.00           O
ATOM    447  N   THR A 150     157.577 167.787 143.633  1.00  0.00           N
ATOM    448  CB  THR A 150     155.387 167.099 142.762  1.00  0.00           C
ATOM    449  OG1 THR A 150     155.706 165.741 143.088  1.00  0.00           O
ATOM    450  CG2 THR A 150     155.769 167.382 141.335  1.00  0.00           C
ATOM    451  CA  THR A 171     155.063 166.649 161.438  1.00  0.00           C
ATOM    452  C   THR A 171     156.193 165.921 160.711  1.00  0.00           C
ATOM    453  O   THR A 171     156.039 165.532 159.549  1.00  0.00           O
ATOM    454  N   THR A 171     154.188 167.286 160.470  1.00  0.00           N
ATOM    455  CB  THR A 171     154.279 165.664 162.303  1.00  0.00           C
ATOM    456  OG1 THR A 171     153.503 164.801 161.464  1.00  0.00           O
ATOM    457  CG2 THR A 171     153.353 166.408 163.250  1.00  0.00           C
ATOM    458  CA  THR A 199     170.776 144.693 126.640  1.00  0.00           C
ATOM    459  C   THR A 199     170.401 144.145 125.271  1.00  0.00           C
ATOM    460  O   THR A 199     169.582 143.230 125.149  1.00  0.00           O
ATOM    461  N   THR A 199     169.744 144.325 127.599  1.00  0.00           N
ATOM    462  CB  THR A 199     172.157 144.175 127.068  1.00  0.00           C
ATOM    463  OG1 THR A 199     173.154 144.652 126.156  1.00  0.00           O
ATOM    464  CG2 THR A 199     172.181 142.652 127.094  1.00  0.00           C
ATOM    465  CA  THR A 247     149.892 180.131 142.103  1.00  0.00           C
ATOM    466  C   THR A 247     148.808 180.360 143.155  1.00  0.00           C
ATOM    467  O   THR A 247     148.509 181.512 143.488  1.00  0.00           O
ATOM    468  N   THR A 247     150.665 178.926 142.395  1.00  0.00           N
ATOM    469  CB  THR A 247     149.313 180.088 140.677  1.00  0.00           C
ATOM    470  OG1 THR A 247     148.917 181.408 140.284  1.00  0.00           O
ATOM    471  CG2 THR A 247     148.103 179.164 140.549  1.00  0.00           C
ATOM    472  CA  THR A 273     157.825 185.149 144.292  1.00  0.00           C
ATOM    473  C   THR A 273     158.785 184.968 143.122  1.00  0.00           C
ATOM    474  O   THR A 273     158.630 184.037 142.326  1.00  0.00           O
ATOM    475  N   THR A 273     158.535 185.537 145.506  1.00  0.00           N
ATOM    476  CB  THR A 273     156.754 186.187 143.960  1.00  0.00           C
ATOM    477  OG1 THR A 273     155.952 186.432 145.121  1.00  0.00           O
ATOM    478  CG2 THR A 273     155.852 185.690 142.840  1.00  0.00           C
ATOM    479  CA  THR A 288     160.873 170.268 128.861  1.00  0.00           C
ATOM    480  C   THR A 288     161.513 169.691 127.597  1.00  0.00           C
ATOM    481  O   THR A 288     160.895 168.797 126.980  1.00  0.00           O
ATOM    482  N   THR A 288     161.742 170.183 130.035  1.00  0.00           N
ATOM    483  CB  THR A 288     160.424 171.725 128.670  1.00  0.00           C
ATOM    484  OG1 THR A 288     159.727 172.180 129.836  1.00  0.00           O
ATOM    485  CG2 THR A 288     159.540 171.886 127.455  1.00  0.00           C
ATOM    486  CA  THR A 302     160.724 160.990 113.023  1.00  0.00           C
ATOM    487  C   THR A 302     162.156 160.695 112.597  1.00  0.00           C
ATOM    488  O   THR A 302     162.708 161.412 111.755  1.00  0.00           O
ATOM    489  N   THR A 302     160.074 159.798 113.565  1.00  0.00           N
ATOM    490  CB  THR A 302     160.711 162.148 114.027  1.00  0.00           C
ATOM    491  OG1 THR A 302     161.283 161.726 115.273  1.00  0.00           O
ATOM    492  CG2 THR A 302     159.300 162.686 114.234  1.00  0.00           C
ATOM    493  CA  THR A 306     173.492 164.599 112.038  1.00  0.00           C
ATOM    494  C   THR A 306     173.216 165.656 113.099  1.00  0.00           C
ATOM    495  O   THR A 306     174.045 165.888 113.985  1.00  0.00           O
ATOM    496  N   THR A 306     172.250 164.036 111.513  1.00  0.00           N
ATOM    497  CB  THR A 306     174.332 165.205 110.911  1.00  0.00           C
ATOM    498  OG1 THR A 306     173.616 166.289 110.307  1.00  0.00           O
ATOM    499  CG2 THR A 306     174.643 164.157 109.856  1.00  0.00           C
ATOM    500  CA  THR A 321     173.494 171.370 134.424  1.00  0.00           C
ATOM    501  C   THR A 321     172.455 171.658 135.502  1.00  0.00           C
ATOM    502  O   THR A 321     172.777 172.277 136.525  1.00  0.00           O
ATOM    503  N   THR A 321     173.295 170.048 133.843  1.00  0.00           N
ATOM    504  CB  THR A 321     173.446 172.427 133.314  1.00  0.00           C
ATOM    505  OG1 THR A 321     174.475 172.152 132.354  1.00  0.00           O
ATOM    506  CG2 THR A 321     173.668 173.826 133.867  1.00  0.00           C
ATOM    507  CA  GLY A  73     177.838 168.903 140.404  1.00  0.00           C
ATOM    508  C   GLY A  73     178.349 168.088 141.577  1.00  0.00           C
ATOM    509  O   GLY A  73     177.733 168.071 142.647  1.00  0.00           O
ATOM    510  N   GLY A  73     178.884 169.664 139.739  1.00  0.00           N
ATOM    511  CA  GLY A  76     178.249 171.097 145.088  1.00  0.00           C
ATOM    512  C   GLY A  76     177.488 170.101 145.940  1.00  0.00           C
ATOM    513  O   GLY A  76     177.102 170.410 147.070  1.00  0.00           O
ATOM    514  N   GLY A  76     179.425 170.523 144.454  1.00  0.00           N
ATOM    515  CA  GLY A 127     178.851 144.864 131.307  1.00  0.00           C
ATOM    516  C   GLY A 127     177.351 145.092 131.441  1.00  0.00           C
ATOM    517  O   GLY A 127     176.878 146.170 131.825  1.00  0.00           O
ATOM    518  N   GLY A 127     179.545 146.062 130.891  1.00  0.00           N
ATOM    519  CA  GLY A 190     162.441 150.888 139.040  1.00  0.00           C
ATOM    520  C   GLY A 190     162.609 149.381 138.952  1.00  0.00           C
ATOM    521  O   GLY A 190     163.383 148.884 138.130  1.00  0.00           O
ATOM    522  N   GLY A 190     161.080 151.305 139.342  1.00  0.00           N
ATOM    523  CA  GLY A 197     165.196 146.222 130.766  1.00  0.00           C
ATOM    524  C   GLY A 197     166.156 145.117 130.374  1.00  0.00           C
ATOM    525  O   GLY A 197     165.840 143.927 130.436  1.00  0.00           O
ATOM    526  N   GLY A 197     164.042 145.719 131.481  1.00  0.00           N
ATOM    527  CA  GLY A 198     168.374 144.569 129.582  1.00  0.00           C
ATOM    528  C   GLY A 198     169.429 145.102 128.634  1.00  0.00           C
ATOM    529  O   GLY A 198     169.959 146.200 128.832  1.00  0.00           O
ATOM    530  N   GLY A 198     167.353 145.527 129.961  1.00  0.00           N
ATOM    531  CA  GLY A 261     152.801 195.088 151.247  1.00  0.00           C
ATOM    532  C   GLY A 261     153.128 196.225 152.191  1.00  0.00           C
ATOM    533  O   GLY A 261     152.260 196.737 152.906  1.00  0.00           O
ATOM    534  N   GLY A 261     152.122 193.942 151.816  1.00  0.00           N
ATOM    535  CA  GLY A 300     154.893 157.202 114.893  1.00  0.00           C
ATOM    536  C   GLY A 300     156.342 156.990 114.503  1.00  0.00           C
ATOM    537  O   GLY A 300     156.887 155.904 114.730  1.00  0.00           O
ATOM    538  N   GLY A 300     154.700 157.968 116.109  1.00  0.00           N
ATOM    539  CA  GLY A 319     169.603 168.059 132.648  1.00  0.00           C
ATOM    540  C   GLY A 319     170.774 167.911 133.599  1.00  0.00           C
ATOM    541  O   GLY A 319     170.603 168.001 134.819  1.00  0.00           O
ATOM    542  N   GLY A 319     169.928 168.813 131.450  1.00  0.00           N
ATOM    543  CA  PHE A  70     180.553 166.908 136.499  1.00  0.00           C
ATOM    544  C   PHE A  70     181.286 167.364 137.756  1.00  0.00           C
ATOM    545  O   PHE A  70     180.871 167.015 138.868  1.00  0.00           O
ATOM    546  N   PHE A  70     180.432 167.982 135.520  1.00  0.00           N
ATOM    547  CB  PHE A  70     181.251 165.700 135.879  1.00  0.00           C
ATOM    548  CG  PHE A  70     181.642 164.646 136.875  1.00  0.00           C
ATOM    549  CD1 PHE A  70     180.675 163.897 137.525  1.00  0.00           C
ATOM    550  CE1 PHE A  70     181.032 162.924 138.441  1.00  0.00           C
ATOM    551  CZ  PHE A  70     182.367 162.689 138.713  1.00  0.00           C
ATOM    552  CE2 PHE A  70     183.341 163.428 138.069  1.00  0.00           C
ATOM    553  CD2 PHE A  70     182.977 164.400 137.155  1.00  0.00           C
ATOM    554  CA  PHE A  82     178.812 167.855 154.370  1.00  0.00           C
ATOM    555  C   PHE A  82     178.187 168.886 155.304  1.00  0.00           C
ATOM    556  O   PHE A  82     178.219 168.717 156.529  1.00  0.00           O
ATOM    557  N   PHE A  82     177.961 167.586 153.215  1.00  0.00           N
ATOM    558  CB  PHE A  82     180.193 168.319 153.907  1.00  0.00           C
ATOM    559  CA  PHE A  99     168.637 165.842 151.962  1.00  0.00           C
ATOM    560  C   PHE A  99     168.400 164.829 150.841  1.00  0.00           C
ATOM    561  O   PHE A  99     169.350 164.388 150.176  1.00  0.00           O
ATOM    562  N   PHE A  99     167.682 166.947 151.899  1.00  0.00           N
ATOM    563  CB  PHE A  99     168.541 165.185 153.341  1.00  0.00           C
ATOM    564  CG  PHE A  99     169.218 163.851 153.443  1.00  0.00           C
ATOM    565  CD1 PHE A  99     170.580 163.727 153.229  1.00  0.00           C
ATOM    566  CE1 PHE A  99     171.199 162.498 153.336  1.00  0.00           C
ATOM    567  CZ  PHE A  99     170.459 161.378 153.669  1.00  0.00           C
ATOM    568  CE2 PHE A  99     169.102 161.491 153.890  1.00  0.00           C
ATOM    569  CD2 PHE A  99     168.490 162.722 153.781  1.00  0.00           C
ATOM    570  CA  PHE A 114     178.860 156.727 132.972  1.00  0.00           C
ATOM    571  C   PHE A 114     178.150 156.914 131.637  1.00  0.00           C
ATOM    572  O   PHE A 114     178.333 156.115 130.712  1.00  0.00           O
ATOM    573  N   PHE A 114     179.278 158.008 133.533  1.00  0.00           N
ATOM    574  CB  PHE A 114     177.959 155.988 133.961  1.00  0.00           C
ATOM    575  CA  PHE A 126     181.236 147.811 131.097  1.00  0.00           C
ATOM    576  C   PHE A 126     180.679 146.444 131.456  1.00  0.00           C
ATOM    577  O   PHE A 126     181.288 145.724 132.257  1.00  0.00           O
ATOM    578  N   PHE A 126     181.503 147.970 129.672  1.00  0.00           N
ATOM    579  CB  PHE A 126     180.261 148.898 131.574  1.00  0.00           C
ATOM    580  CG  PHE A 126     180.778 150.293 131.405  1.00  0.00           C
ATOM    581  CD1 PHE A 126     182.004 150.660 131.935  1.00  0.00           C
ATOM    582  CE1 PHE A 126     182.482 151.948 131.782  1.00  0.00           C
ATOM    583  CZ  PHE A 126     181.730 152.884 131.099  1.00  0.00           C
ATOM    584  CE2 PHE A 126     180.505 152.531 130.568  1.00  0.00           C
ATOM    585  CD2 PHE A 126     180.034 151.242 130.724  1.00  0.00           C
ATOM    586  CA  PHE A 143     161.215 159.803 139.137  1.00  0.00           C
ATOM    587  C   PHE A 143     161.161 160.340 140.562  1.00  0.00           C
ATOM    588  O   PHE A 143     160.251 161.100 140.914  1.00  0.00           O
ATOM    589  N   PHE A 143     162.566 159.889 138.589  1.00  0.00           N
ATOM    590  CB  PHE A 143     160.710 158.359 139.101  1.00  0.00           C
ATOM    591  CG  PHE A 143     160.583 157.789 137.719  1.00  0.00           C
ATOM    592  CD1 PHE A 143     160.413 158.616 136.621  1.00  0.00           C
ATOM    593  CE1 PHE A 143     160.311 158.087 135.355  1.00  0.00           C
ATOM    594  CZ  PHE A 143     160.384 156.721 135.168  1.00  0.00           C
ATOM    595  CE2 PHE A 143     160.559 155.889 136.248  1.00  0.00           C
ATOM    596  CD2 PHE A 143     160.652 156.419 137.517  1.00  0.00           C
ATOM    597  CA  PHE A 147     158.064 163.377 143.095  1.00  0.00           C
ATOM    598  C   PHE A 147     158.470 164.027 144.416  1.00  0.00           C
ATOM    599  O   PHE A 147     157.578 164.297 145.224  1.00  0.00           O
ATOM    600  N   PHE A 147     159.059 163.518 142.037  1.00  0.00           N
ATOM    601  CB  PHE A 147     157.715 161.904 143.320  1.00  0.00           C
ATOM    602  CG  PHE A 147     156.776 161.340 142.288  1.00  0.00           C
ATOM    603  CD1 PHE A 147     155.424 161.641 142.335  1.00  0.00           C
ATOM    604  CE1 PHE A 147     154.552 161.129 141.394  1.00  0.00           C
ATOM    605  CZ  PHE A 147     155.025 160.301 140.396  1.00  0.00           C
ATOM    606  CE2 PHE A 147     156.368 159.990 140.340  1.00  0.00           C
ATOM    607  CD2 PHE A 147     157.234 160.505 141.284  1.00  0.00           C
ATOM    608  CA  PHE A 169     150.115 167.516 158.594  1.00  0.00           C
ATOM    609  C   PHE A 169     151.608 167.643 158.331  1.00  0.00           C
ATOM    610  O   PHE A 169     152.151 166.827 157.582  1.00  0.00           O
ATOM    611  N   PHE A 169     149.656 168.193 159.796  1.00  0.00           N
ATOM    612  CB  PHE A 169     149.360 168.041 157.366  1.00  0.00           C
ATOM    613  CG  PHE A 169     149.150 167.009 156.299  1.00  0.00           C
ATOM    614  CD1 PHE A 169     148.095 166.115 156.382  1.00  0.00           C
ATOM    615  CE1 PHE A 169     147.897 165.160 155.400  1.00  0.00           C
ATOM    616  CZ  PHE A 169     148.759 165.091 154.323  1.00  0.00           C
ATOM    617  CE2 PHE A 169     149.816 165.976 154.229  1.00  0.00           C
ATOM    618  CD2 PHE A 169     150.008 166.928 155.214  1.00  0.00           C
ATOM    619  CA  PHE A 214     160.816 145.329 124.746  1.00  0.00           C
ATOM    620  C   PHE A 214     160.748 144.779 123.330  1.00  0.00           C
ATOM    621  O   PHE A 214     161.034 145.522 122.367  1.00  0.00           O
ATOM    622  N   PHE A 214     162.226 145.498 125.092  1.00  0.00           N
ATOM    623  CB  PHE A 214     160.054 146.646 124.862  1.00  0.00           C
ATOM    624  CA  PHE A 225     151.470 152.889 126.360  1.00  0.00           C
ATOM    625  C   PHE A 225     152.226 152.961 127.679  1.00  0.00           C
ATOM    626  O   PHE A 225     151.627 153.307 128.703  1.00  0.00           O
ATOM    627  N   PHE A 225     152.359 152.906 125.202  1.00  0.00           N
ATOM    628  CB  PHE A 225     150.576 151.651 126.329  1.00  0.00           C
ATOM    629  CG  PHE A 225     149.392 151.782 125.412  1.00  0.00           C
ATOM    630  CD1 PHE A 225     148.957 153.031 124.996  1.00  0.00           C
ATOM    631  CE1 PHE A 225     147.865 153.157 124.158  1.00  0.00           C
ATOM    632  CZ  PHE A 225     147.197 152.029 123.723  1.00  0.00           C
ATOM    633  CE2 PHE A 225     147.620 150.778 124.130  1.00  0.00           C
ATOM    634  CD2 PHE A 225     148.713 150.659 124.971  1.00  0.00           C
ATOM    635  CA  PHE A 231     155.216 161.228 130.233  1.00  0.00           C
ATOM    636  C   PHE A 231     154.173 162.058 130.969  1.00  0.00           C
ATOM    637  O   PHE A 231     154.481 163.140 131.477  1.00  0.00           O
ATOM    638  N   PHE A 231     155.152 159.826 130.628  1.00  0.00           N
ATOM    639  CB  PHE A 231     155.034 161.359 128.720  1.00  0.00           C
ATOM    640  CG  PHE A 231     154.971 162.783 128.237  1.00  0.00           C
ATOM    641  CD1 PHE A 231     156.129 163.532 128.098  1.00  0.00           C
ATOM    642  CE1 PHE A 231     156.075 164.842 127.655  1.00  0.00           C
ATOM    643  CZ  PHE A 231     154.856 165.414 127.342  1.00  0.00           C
ATOM    644  CE2 PHE A 231     153.694 164.678 127.474  1.00  0.00           C
ATOM    645  CD2 PHE A 231     153.755 163.371 127.917  1.00  0.00           C
ATOM    646  CA  PHE A 233     152.863 161.104 135.233  1.00  0.00           C
ATOM    647  C   PHE A 233     154.174 161.753 135.656  1.00  0.00           C
ATOM    648  O   PHE A 233     154.433 161.845 136.860  1.00  0.00           O
ATOM    649  N   PHE A 233     152.610 161.188 133.800  1.00  0.00           N
ATOM    650  CB  PHE A 233     152.851 159.642 135.688  1.00  0.00           C
ATOM    651  CG  PHE A 233     151.472 159.078 135.903  1.00  0.00           C
ATOM    652  CD1 PHE A 233     150.342 159.853 135.687  1.00  0.00           C
ATOM    653  CE1 PHE A 233     149.077 159.331 135.887  1.00  0.00           C
ATOM    654  CZ  PHE A 233     148.929 158.023 136.309  1.00  0.00           C
ATOM    655  CE2 PHE A 233     150.044 157.241 136.529  1.00  0.00           C
ATOM    656  CD2 PHE A 233     151.308 157.768 136.326  1.00  0.00           C
ATOM    657  CA  PHE A 235     155.385 166.125 133.171  1.00  0.00           C
ATOM    658  C   PHE A 235     154.014 166.771 133.028  1.00  0.00           C
ATOM    659  O   PHE A 235     153.958 167.993 132.857  1.00  0.00           O
ATOM    660  N   PHE A 235     155.370 164.751 133.659  1.00  0.00           N
ATOM    661  CB  PHE A 235     156.111 166.196 131.823  1.00  0.00           C
ATOM    662  CG  PHE A 235     156.711 167.535 131.532  1.00  0.00           C
ATOM    663  CD1 PHE A 235     157.847 167.955 132.201  1.00  0.00           C
ATOM    664  CE1 PHE A 235     158.403 169.186 131.939  1.00  0.00           C
ATOM    665  CZ  PHE A 235     157.826 170.011 130.996  1.00  0.00           C
ATOM    666  CE2 PHE A 235     156.697 169.604 130.318  1.00  0.00           C
ATOM    667  CD2 PHE A 235     156.145 168.371 130.585  1.00  0.00           C
ATOM    668  CA  PHE A 283     162.701 173.058 136.236  1.00  0.00           C
ATOM    669  C   PHE A 283     162.037 172.845 134.880  1.00  0.00           C
ATOM    670  O   PHE A 283     162.243 171.806 134.234  1.00  0.00           O
ATOM    671  N   PHE A 283     163.244 174.410 136.354  1.00  0.00           N
ATOM    672  CB  PHE A 283     161.710 172.794 137.370  1.00  0.00           C
ATOM    673  CG  PHE A 283     160.812 171.610 137.136  1.00  0.00           C
ATOM    674  CD1 PHE A 283     161.294 170.321 137.286  1.00  0.00           C
ATOM    675  CE1 PHE A 283     160.471 169.228 137.079  1.00  0.00           C
ATOM    676  CZ  PHE A 283     159.150 169.417 136.727  1.00  0.00           C
ATOM    677  CE2 PHE A 283     158.653 170.697 136.580  1.00  0.00           C
ATOM    678  CD2 PHE A 283     159.480 171.786 136.789  1.00  0.00           C
ATOM    679  CA  PHE A 293     162.142 165.699 122.004  1.00  0.00           C
ATOM    680  C   PHE A 293     162.021 164.183 121.893  1.00  0.00           C
ATOM    681  O   PHE A 293     161.903 163.643 120.785  1.00  0.00           O
ATOM    682  N   PHE A 293     161.280 166.238 123.053  1.00  0.00           N
ATOM    683  CB  PHE A 293     163.592 166.102 122.269  1.00  0.00           C
ATOM    684  CG  PHE A 293     164.533 165.732 121.163  1.00  0.00           C
ATOM    685  CD1 PHE A 293     164.511 166.417 119.958  1.00  0.00           C
ATOM    686  CE1 PHE A 293     165.380 166.079 118.935  1.00  0.00           C
ATOM    687  CZ  PHE A 293     166.283 165.047 119.110  1.00  0.00           C
ATOM    688  CE2 PHE A 293     166.315 164.356 120.308  1.00  0.00           C
ATOM    689  CD2 PHE A 293     165.442 164.699 121.326  1.00  0.00           C
ATOM    690  CA  PHE A 314     173.467 169.595 124.265  1.00  0.00           C
ATOM    691  C   PHE A 314     172.122 169.642 124.978  1.00  0.00           C
ATOM    692  O   PHE A 314     171.838 170.632 125.659  1.00  0.00           O
ATOM    693  N   PHE A 314     173.797 168.267 123.757  1.00  0.00           N
ATOM    694  CB  PHE A 314     173.480 170.614 123.125  1.00  0.00           C
ATOM    695  CG  PHE A 314     174.837 170.827 122.522  1.00  0.00           C
ATOM    696  CD1 PHE A 314     175.967 170.864 123.325  1.00  0.00           C
ATOM    697  CE1 PHE A 314     177.221 171.058 122.774  1.00  0.00           C
ATOM    698  CZ  PHE A 314     177.355 171.222 121.408  1.00  0.00           C
ATOM    699  CE2 PHE A 314     176.236 171.190 120.597  1.00  0.00           C
ATOM    700  CD2 PHE A 314     174.985 170.994 121.155  1.00  0.00           C
ATOM    701  CA  PHE A 332     173.251 178.795 148.612  1.00  0.00           C
ATOM    702  C   PHE A 332     172.251 179.943 148.716  1.00  0.00           C
ATOM    703  O   PHE A 332     172.592 181.019 149.221  1.00  0.00           O
ATOM    704  N   PHE A 332     172.574 177.507 148.559  1.00  0.00           N
ATOM    705  CB  PHE A 332     174.156 178.944 147.386  1.00  0.00           C
ATOM    706  CG  PHE A 332     175.035 180.167 147.408  1.00  0.00           C
ATOM    707  CD1 PHE A 332     174.627 181.355 146.818  1.00  0.00           C
ATOM    708  CE1 PHE A 332     175.443 182.473 146.843  1.00  0.00           C
ATOM    709  CZ  PHE A 332     176.679 182.412 147.458  1.00  0.00           C
ATOM    710  CE2 PHE A 332     177.097 181.234 148.048  1.00  0.00           C
ATOM    711  CD2 PHE A 332     176.278 180.121 148.020  1.00  0.00           C
ATOM    712  CA  PHE A 337     171.811 177.572 155.708  1.00  0.00           C
ATOM    713  C   PHE A 337     172.948 178.588 155.716  1.00  0.00           C
ATOM    714  O   PHE A 337     174.026 178.315 156.256  1.00  0.00           O
ATOM    715  N   PHE A 337     170.520 178.230 155.873  1.00  0.00           N
ATOM    716  CB  PHE A 337     171.821 176.755 154.415  1.00  0.00           C
ATOM    717  CG  PHE A 337     170.900 175.560 154.438  1.00  0.00           C
ATOM    718  CD1 PHE A 337     170.487 175.000 155.639  1.00  0.00           C
ATOM    719  CE1 PHE A 337     169.639 173.903 155.658  1.00  0.00           C
ATOM    720  CZ  PHE A 337     169.196 173.354 154.471  1.00  0.00           C
ATOM    721  CE2 PHE A 337     169.598 173.900 153.267  1.00  0.00           C
ATOM    722  CD2 PHE A 337     170.446 174.998 153.254  1.00  0.00           C
ATOM    723  CA  PHE A 341     177.127 178.566 157.922  1.00  0.00           C
ATOM    724  C   PHE A 341     178.223 179.258 158.723  1.00  0.00           C
ATOM    725  O   PHE A 341     179.335 178.729 158.832  1.00  0.00           O
ATOM    726  N   PHE A 341     175.804 178.815 158.484  1.00  0.00           N
ATOM    727  CB  PHE A 341     177.171 179.021 156.463  1.00  0.00           C
ATOM    728  CA  MET A  81     175.920 166.795 152.115  1.00  0.00           C
ATOM    729  C   MET A  81     176.762 167.013 153.369  1.00  0.00           C
ATOM    730  O   MET A  81     176.325 166.685 154.479  1.00  0.00           O
ATOM    731  N   MET A  81     176.015 167.928 151.200  1.00  0.00           N
ATOM    732  CB  MET A  81     176.335 165.510 151.402  1.00  0.00           C
ATOM    733  CG  MET A  81     175.167 164.726 150.831  1.00  0.00           C
ATOM    734  SD  MET A  81     173.844 164.491 152.034  1.00  0.00           S
ATOM    735  CE  MET A  81     174.674 163.502 153.278  1.00  0.00           C
ATOM    736  CA  MET A  90     167.085 166.213 160.471  1.00  0.00           C
ATOM    737  C   MET A  90     165.837 166.582 161.269  1.00  0.00           C
ATOM    738  O   MET A  90     165.057 165.722 161.673  1.00  0.00           O
ATOM    739  N   MET A  90     168.296 166.715 161.118  1.00  0.00           N
ATOM    740  CB  MET A  90     167.199 164.703 160.297  1.00  0.00           C
ATOM    741  CG  MET A  90     166.432 164.136 159.121  1.00  0.00           C
ATOM    742  SD  MET A  90     167.242 164.438 157.539  1.00  0.00           S
ATOM    743  CE  MET A  90     168.577 163.247 157.612  1.00  0.00           C
ATOM    744  CA  MET A 112     176.992 161.494 134.268  1.00  0.00           C
ATOM    745  C   MET A 112     178.267 161.033 133.560  1.00  0.00           C
ATOM    746  O   MET A 112     178.252 160.969 132.319  1.00  0.00           O
ATOM    747  N   MET A 112     176.617 160.659 135.410  1.00  0.00           N
ATOM    748  CB  MET A 112     177.076 162.965 134.702  1.00  0.00           C
ATOM    749  CG  MET A 112     177.986 163.810 133.823  1.00  0.00           C
ATOM    750  SD  MET A 112     177.676 165.580 133.892  1.00  0.00           S
ATOM    751  CE  MET A 112     179.033 166.175 132.885  1.00  0.00           C
ATOM    752  CA  MET A 121     183.226 155.859 121.444  1.00  0.00           C
ATOM    753  C   MET A 121     181.969 155.026 121.154  1.00  0.00           C
ATOM    754  O   MET A 121     182.057 153.901 120.649  1.00  0.00           O
ATOM    755  N   MET A 121     182.873 157.181 121.977  1.00  0.00           N
ATOM    756  CB  MET A 121     184.207 155.144 122.399  1.00  0.00           C
ATOM    757  CG  MET A 121     184.901 153.884 121.883  1.00  0.00           C
ATOM    758  SD  MET A 121     186.023 154.217 120.514  1.00  0.00           S
ATOM    759  CE  MET A 121     186.088 152.606 119.734  1.00  0.00           C
ATOM    760  CA  MET A 142     164.573 161.057 137.833  1.00  0.00           C
ATOM    761  C   MET A 142     163.154 161.076 138.398  1.00  0.00           C
ATOM    762  O   MET A 142     162.604 162.147 138.704  1.00  0.00           O
ATOM    763  N   MET A 142     165.370 159.999 138.449  1.00  0.00           N
ATOM    764  CB  MET A 142     164.573 160.884 136.312  1.00  0.00           C
ATOM    765  CG  MET A 142     163.869 161.989 135.539  1.00  0.00           C
ATOM    766  SD  MET A 142     162.151 161.617 135.145  1.00  0.00           S
ATOM    767  CE  MET A 142     162.376 160.493 133.770  1.00  0.00           C
ATOM    768  CA  MET A 151     155.596 166.791 147.255  1.00  0.00           C
ATOM    769  C   MET A 151     155.996 167.967 148.133  1.00  0.00           C
ATOM    770  O   MET A 151     155.226 168.379 149.007  1.00  0.00           O
ATOM    771  N   MET A 151     156.091 166.953 145.891  1.00  0.00           N
ATOM    772  CB  MET A 151     156.090 165.477 147.854  1.00  0.00           C
ATOM    773  CG  MET A 151     155.207 164.287 147.518  1.00  0.00           C
ATOM    774  SD  MET A 151     153.534 164.474 148.164  1.00  0.00           S
ATOM    775  CE  MET A 151     152.736 163.034 147.458  1.00  0.00           C
ATOM    776  CA  MET A 152     157.534 169.739 148.665  1.00  0.00           C
ATOM    777  C   MET A 152     156.714 170.949 148.224  1.00  0.00           C
ATOM    778  O   MET A 152     156.428 171.828 149.042  1.00  0.00           O
ATOM    779  N   MET A 152     157.178 168.547 147.904  1.00  0.00           N
ATOM    780  CB  MET A 152     159.040 170.008 148.565  1.00  0.00           C
ATOM    781  CG  MET A 152     159.517 170.671 147.291  1.00  0.00           C
ATOM    782  SD  MET A 152     161.226 171.222 147.428  1.00  0.00           S
ATOM    783  CE  MET A 152     162.082 169.651 147.463  1.00  0.00           C
ATOM    784  CA  MET A 226     154.329 152.967 128.849  1.00  0.00           C
ATOM    785  C   MET A 226     154.900 154.379 128.766  1.00  0.00           C
ATOM    786  O   MET A 226     154.955 155.085 129.780  1.00  0.00           O
ATOM    787  N   MET A 226     153.518 152.644 127.684  1.00  0.00           N
ATOM    788  CB  MET A 226     155.464 151.951 129.011  1.00  0.00           C
ATOM    789  CG  MET A 226     156.290 152.156 130.273  1.00  0.00           C
ATOM    790  SD  MET A 226     157.621 150.961 130.473  1.00  0.00           S
ATOM    791  CE  MET A 226     158.404 151.599 131.951  1.00  0.00           C
ATOM    792  CA  MET A 249     150.075 179.917 147.428  1.00  0.00           C
ATOM    793  C   MET A 249     150.333 181.415 147.319  1.00  0.00           C
ATOM    794  O   MET A 249     150.221 182.142 148.310  1.00  0.00           O
ATOM    795  N   MET A 249     149.267 179.440 146.312  1.00  0.00           N
ATOM    796  CB  MET A 249     151.394 179.147 147.482  1.00  0.00           C
ATOM    797  CG  MET A 249     152.303 179.556 148.624  1.00  0.00           C
ATOM    798  SD  MET A 249     153.877 178.680 148.644  1.00  0.00           S
ATOM    799  CE  MET A 249     154.764 179.559 147.364  1.00  0.00           C
ATOM    800  CA  GLU A 203     172.304 144.880 113.548  1.00  0.00           C
ATOM    801  C   GLU A 203     172.882 145.720 112.417  1.00  0.00           C
ATOM    802  O   GLU A 203     173.241 145.164 111.374  1.00  0.00           O
ATOM    803  N   GLU A 203     172.065 145.644 114.764  1.00  0.00           N
ATOM    804  CB  GLU A 203     171.005 144.215 113.081  1.00  0.00           C
ATOM    805  CA  GLU A 209     173.882 148.662 122.628  1.00  0.00           C
ATOM    806  C   GLU A 209     172.743 148.394 123.608  1.00  0.00           C
ATOM    807  O   GLU A 209     171.622 148.079 123.200  1.00  0.00           O
ATOM    808  N   GLU A 209     174.415 147.361 122.217  1.00  0.00           N
ATOM    809  CB  GLU A 209     173.408 149.466 121.425  1.00  0.00           C
ATOM    810  CG  GLU A 209     174.532 149.921 120.518  1.00  0.00           C
ATOM    811  CD  GLU A 209     175.433 150.940 121.170  1.00  0.00           C
ATOM    812  OE1 GLU A 209     174.929 151.798 121.924  1.00  0.00           O
ATOM    813  OE2 GLU A 209     176.657 150.860 120.946  1.00  0.00           O
ATOM    814  CA  GLU A 264     160.012 196.130 152.961  1.00  0.00           C
ATOM    815  C   GLU A 264     159.307 194.792 152.776  1.00  0.00           C
ATOM    816  O   GLU A 264     159.870 193.873 152.172  1.00  0.00           O
ATOM    817  N   GLU A 264     159.075 197.247 152.968  1.00  0.00           N
ATOM    818  CB  GLU A 264     160.828 196.111 154.255  1.00  0.00           C
ATOM    819  CG  GLU A 264     161.837 197.241 154.377  1.00  0.00           C
ATOM    820  CD  GLU A 264     163.037 197.050 153.472  1.00  0.00           C
ATOM    821  OE1 GLU A 264     163.474 195.892 153.302  1.00  0.00           O
ATOM    822  OE2 GLU A 264     163.543 198.055 152.931  1.00  0.00           O
ATOM    823  CA  GLU A 297     161.185 160.588 118.465  1.00  0.00           C
ATOM    824  C   GLU A 297     160.293 159.361 118.634  1.00  0.00           C
ATOM    825  O   GLU A 297     160.395 158.395 117.869  1.00  0.00           O
ATOM    826  N   GLU A 297     160.522 161.801 118.945  1.00  0.00           N
ATOM    827  CB  GLU A 297     162.513 160.392 119.196  1.00  0.00           C
ATOM    828  CA  GLU A 335     169.387 181.756 153.892  1.00  0.00           C
ATOM    829  C   GLU A 335     169.456 181.267 155.333  1.00  0.00           C
ATOM    830  O   GLU A 335     170.252 181.810 156.105  1.00  0.00           O
ATOM    831  N   GLU A 335     168.572 180.914 153.023  1.00  0.00           N
ATOM    832  CB  GLU A 335     168.885 183.203 153.859  1.00  0.00           C
ATOM    833  CG  GLU A 335     167.664 183.479 154.712  1.00  0.00           C
ATOM    834  CD  GLU A 335     166.391 183.530 153.897  1.00  0.00           C
ATOM    835  OE1 GLU A 335     166.384 182.996 152.768  1.00  0.00           O
ATOM    836  OE2 GLU A 335     165.399 184.111 154.381  1.00  0.00           O
ATOM    837  CA  ARG A  86     177.800 168.716 160.255  1.00  0.00           C
ATOM    838  C   ARG A  86     177.486 170.196 160.464  1.00  0.00           C
ATOM    839  O   ARG A  86     178.294 170.913 161.063  1.00  0.00           O
ATOM    840  N   ARG A  86     177.061 168.124 159.144  1.00  0.00           N
ATOM    841  CB  ARG A  86     179.304 168.524 160.050  1.00  0.00           C
ATOM    842  CA  ARG A 156     154.362 174.626 150.687  1.00  0.00           C
ATOM    843  C   ARG A 156     152.934 175.147 150.556  1.00  0.00           C
ATOM    844  O   ARG A 156     152.541 176.085 151.264  1.00  0.00           O
ATOM    845  N   ARG A 156     154.407 173.166 150.627  1.00  0.00           N
ATOM    846  CB  ARG A 156     155.249 175.223 149.597  1.00  0.00           C
ATOM    847  CG  ARG A 156     156.725 174.944 149.781  1.00  0.00           C
ATOM    848  CD  ARG A 156     157.317 175.836 150.843  1.00  0.00           C
ATOM    849  NE  ARG A 156     156.905 177.220 150.655  1.00  0.00           N
ATOM    850  CZ  ARG A 156     157.669 178.151 150.104  1.00  0.00           C
ATOM    851  NH2 ARG A 156     157.205 179.393 149.997  1.00  0.00           N
ATOM    852  NH1 ARG A 156     158.879 177.869 149.650  1.00  0.00           N
ATOM    853  CA  ARG A 170     153.705 168.848 158.653  1.00  0.00           C
ATOM    854  C   ARG A 170     154.597 168.349 159.784  1.00  0.00           C
ATOM    855  O   ARG A 170     155.657 168.931 160.040  1.00  0.00           O
ATOM    856  N   ARG A 170     152.288 168.630 158.918  1.00  0.00           N
ATOM    857  CB  ARG A 170     153.975 170.326 158.376  1.00  0.00           C
ATOM    858  CG  ARG A 170     153.329 170.839 157.103  1.00  0.00           C
ATOM    859  CD  ARG A 170     153.788 172.249 156.779  1.00  0.00           C
ATOM    860  NE  ARG A 170     155.118 172.272 156.181  1.00  0.00           N
ATOM    861  CZ  ARG A 170     156.186 172.818 156.745  1.00  0.00           C
ATOM    862  NH2 ARG A 170     157.348 172.787 156.100  1.00  0.00           N
ATOM    863  NH1 ARG A 170     156.122 173.395 157.933  1.00  0.00           N
ATOM    864  CA  ARG A 202     172.515 146.503 116.979  1.00  0.00           C
ATOM    865  C   ARG A 202     172.946 145.695 115.760  1.00  0.00           C
ATOM    866  O   ARG A 202     174.040 145.126 115.717  1.00  0.00           O
ATOM    867  N   ARG A 202     172.999 145.884 118.204  1.00  0.00           N
ATOM    868  CB  ARG A 202     173.024 147.940 116.863  1.00  0.00           C
ATOM    869  CG  ARG A 202     172.050 148.985 117.382  1.00  0.00           C
ATOM    870  CD  ARG A 202     172.653 150.378 117.333  1.00  0.00           C
ATOM    871  NE  ARG A 202     172.086 151.260 118.347  1.00  0.00           N
ATOM    872  CZ  ARG A 202     172.661 152.376 118.774  1.00  0.00           C
ATOM    873  NH2 ARG A 202     172.051 153.105 119.704  1.00  0.00           N
ATOM    874  NH1 ARG A 202     173.826 152.781 118.296  1.00  0.00           N
ATOM    875  CA  ARG A 252     146.546 183.425 149.354  1.00  0.00           C
ATOM    876  C   ARG A 252     147.657 184.011 150.213  1.00  0.00           C
ATOM    877  O   ARG A 252     147.450 184.216 151.413  1.00  0.00           O
ATOM    878  N   ARG A 252     146.908 183.333 147.945  1.00  0.00           N
ATOM    879  CB  ARG A 252     146.128 182.051 149.885  1.00  0.00           C
ATOM    880  CG  ARG A 252     144.894 181.480 149.189  1.00  0.00           C
ATOM    881  CD  ARG A 252     143.812 182.540 148.992  1.00  0.00           C
ATOM    882  NE  ARG A 252     143.708 182.962 147.600  1.00  0.00           N
ATOM    883  CZ  ARG A 252     142.965 183.976 147.177  1.00  0.00           C
ATOM    884  NH2 ARG A 252     142.949 184.271 145.880  1.00  0.00           N
ATOM    885  NH1 ARG A 252     142.244 184.702 148.015  1.00  0.00           N
ATOM    886  CA  ARG A 257     146.671 191.166 155.988  1.00  0.00           C
ATOM    887  C   ARG A 257     148.174 191.339 156.172  1.00  0.00           C
ATOM    888  O   ARG A 257     148.754 192.328 155.710  1.00  0.00           O
ATOM    889  N   ARG A 257     146.329 189.791 155.628  1.00  0.00           N
ATOM    890  CB  ARG A 257     145.924 191.572 157.259  1.00  0.00           C
ATOM    891  CG  ARG A 257     146.379 192.890 157.859  1.00  0.00           C
ATOM    892  CD  ARG A 257     145.502 193.293 159.026  1.00  0.00           C
ATOM    893  NE  ARG A 257     145.829 194.625 159.518  1.00  0.00           N
ATOM    894  CZ  ARG A 257     145.006 195.382 160.229  1.00  0.00           C
ATOM    895  NH2 ARG A 257     145.415 196.580 160.636  1.00  0.00           N
ATOM    896  NH1 ARG A 257     143.788 194.972 160.542  1.00  0.00           N
ATOM    897  CA  ARG A 263     158.257 199.458 152.277  1.00  0.00           C
ATOM    898  C   ARG A 263     159.255 198.310 152.183  1.00  0.00           C
ATOM    899  O   ARG A 263     160.198 198.393 151.389  1.00  0.00           O
ATOM    900  N   ARG A 263     156.982 199.046 152.851  1.00  0.00           N
ATOM    901  CB  ARG A 263     158.856 200.599 153.100  1.00  0.00           C
ATOM    902  CA  ARG A 267     159.920 193.815 148.388  1.00  0.00           C
ATOM    903  C   ARG A 267     160.355 192.393 148.716  1.00  0.00           C
ATOM    904  O   ARG A 267     160.789 191.649 147.827  1.00  0.00           O
ATOM    905  N   ARG A 267     158.677 194.166 149.073  1.00  0.00           N
ATOM    906  CB  ARG A 267     161.022 194.806 148.758  1.00  0.00           C
ATOM    907  CG  ARG A 267     162.204 194.806 147.803  1.00  0.00           C
ATOM    908  CD  ARG A 267     163.415 194.115 148.414  1.00  0.00           C
ATOM    909  NE  ARG A 267     163.779 194.679 149.709  1.00  0.00           N
ATOM    910  CZ  ARG A 267     164.623 194.114 150.561  1.00  0.00           C
ATOM    911  NH2 ARG A 267     164.880 194.718 151.718  1.00  0.00           N
ATOM    912  NH1 ARG A 267     165.215 192.963 150.287  1.00  0.00           N
ATOM    913  CA  ARG A 270     158.440 189.990 145.468  1.00  0.00           C
ATOM    914  C   ARG A 270     159.688 189.144 145.257  1.00  0.00           C
ATOM    915  O   ARG A 270     159.781 188.410 144.269  1.00  0.00           O
ATOM    916  N   ARG A 270     158.062 190.032 146.877  1.00  0.00           N
ATOM    917  CB  ARG A 270     158.659 191.399 144.915  1.00  0.00           C
ATOM    918  CG  ARG A 270     157.400 192.231 144.758  1.00  0.00           C
ATOM    919  CD  ARG A 270     157.736 193.605 144.204  1.00  0.00           C
ATOM    920  NE  ARG A 270     158.511 194.401 145.148  1.00  0.00           N
ATOM    921  CZ  ARG A 270     159.074 195.566 144.860  1.00  0.00           C
ATOM    922  NH2 ARG A 270     159.748 196.212 145.807  1.00  0.00           N
ATOM    923  NH1 ARG A 270     158.982 196.099 143.653  1.00  0.00           N
ATOM    924  CA  ARG A 271     161.841 188.378 146.074  1.00  0.00           C
ATOM    925  C   ARG A 271     161.481 186.905 146.246  1.00  0.00           C
ATOM    926  O   ARG A 271     162.030 186.043 145.550  1.00  0.00           O
ATOM    927  N   ARG A 271     160.658 189.232 146.173  1.00  0.00           N
ATOM    928  CB  ARG A 271     162.891 188.799 147.101  1.00  0.00           C
ATOM    929  CG  ARG A 271     163.503 190.159 146.824  1.00  0.00           C
ATOM    930  CD  ARG A 271     164.224 190.175 145.488  1.00  0.00           C
ATOM    931  NE  ARG A 271     164.369 191.527 144.963  1.00  0.00           N
ATOM    932  CZ  ARG A 271     163.541 192.082 144.088  1.00  0.00           C
ATOM    933  NH2 ARG A 271     163.770 193.327 143.677  1.00  0.00           N
ATOM    934  NH1 ARG A 271     162.493 191.427 143.615  1.00  0.00           N
ATOM    935  CA  ARG A 274     160.781 185.684 141.946  1.00  0.00           C
ATOM    936  C   ARG A 274     161.631 184.437 142.150  1.00  0.00           C
ATOM    937  O   ARG A 274     161.990 183.765 141.178  1.00  0.00           O
ATOM    938  N   ARG A 274     159.796 185.835 143.011  1.00  0.00           N
ATOM    939  CB  ARG A 274     161.662 186.930 141.856  1.00  0.00           C
ATOM    940  CG  ARG A 274     160.957 188.142 141.262  1.00  0.00           C
ATOM    941  CD  ARG A 274     160.307 187.818 139.924  1.00  0.00           C
ATOM    942  NE  ARG A 274     160.133 189.009 139.101  1.00  0.00           N
ATOM    943  CZ  ARG A 274     159.092 189.826 139.179  1.00  0.00           C
ATOM    944  NH2 ARG A 274     159.040 190.888 138.380  1.00  0.00           N
ATOM    945  NH1 ARG A 274     158.104 189.609 140.031  1.00  0.00           N
ATOM    946  CA  ARG A 339     172.897 181.916 158.747  1.00  0.00           C
ATOM    947  C   ARG A 339     173.633 180.918 159.631  1.00  0.00           C
ATOM    948  O   ARG A 339     174.437 181.313 160.484  1.00  0.00           O
ATOM    949  N   ARG A 339     172.812 181.447 157.368  1.00  0.00           N
ATOM    950  CB  ARG A 339     171.495 182.186 159.294  1.00  0.00           C
ATOM    951  CA  ARG A 342     178.916 181.157 160.078  1.00  0.00           C
ATOM    952  C   ARG A 342     179.052 180.546 161.469  1.00  0.00           C
ATOM    953  O   ARG A 342     180.133 180.107 161.861  1.00  0.00           O
ATOM    954  N   ARG A 342     177.935 180.428 159.283  1.00  0.00           N
ATOM    955  CB  ARG A 342     178.530 182.634 160.186  1.00  0.00           C
ATOM    956  C   N.A X  -1     160.860 157.988 131.841  1.00  0.00           C
ATOM    957  C   N.A X  -1     161.172 157.385 130.634  1.00  0.00           C
ATOM    958  C   N.A X  -1     160.834 157.984 129.428  1.00  0.00           C
ATOM    959  C   N.A X  -1     160.169 159.202 129.452  1.00  0.00           C
ATOM    960  C   N.A X  -1     159.844 159.802 130.658  1.00  0.00           C
ATOM    961  C   N.A X  -1     160.192 159.199 131.854  1.00  0.00           C
ATOM    962  C   N.A X  -1     161.180 157.315 128.132  1.00  0.00           C
ATOM    963  C   N.A X  -1     162.636 156.895 127.976  1.00  0.00           C
ATOM    964  N   N.A X  -1     163.573 157.944 128.325  1.00  0.00           N
ATOM    965  C   N.A X  -1     164.740 157.700 129.005  1.00  0.00           C
ATOM    966  O   N.A X  -1     165.169 156.564 129.172  1.00  0.00           O
ATOM    967  C   N.A X  -1     165.470 158.952 129.454  1.00  0.00           C
ATOM    968  N   N.A X  -1     165.101 160.101 128.655  1.00  0.00           N
ATOM    969  C   N.A X  -1     165.605 160.279 127.389  1.00  0.00           C
ATOM    970  O   N.A X  -1     165.232 159.578 126.453  1.00  0.00           O
ATOM    971  C   N.A X  -1     166.588 161.416 127.205  1.00  0.00           C
ATOM    972  N   N.A X  -1     167.385 161.645 128.386  1.00  0.00           N
ATOM    973  C   N.A X  -1     168.570 160.981 128.588  1.00  0.00           C
ATOM    974  O   N.A X  -1     169.197 160.470 127.666  1.00  0.00           O
ATOM    975  C   N.A X  -1     169.023 160.881 130.035  1.00  0.00           C
ATOM    976  N   N.A X  -1     169.396 159.491 130.324  1.00  0.00           N
ATOM    977  C   N.A X  -1     170.203 161.802 130.324  1.00  0.00           C
ATOM    978  C   N.A X  -1     170.023 162.662 131.540  1.00  0.00           C
ATOM    979  C   N.A X  -1     169.446 162.148 132.693  1.00  0.00           C
ATOM    980  C   N.A X  -1     169.301 162.936 133.823  1.00  0.00           C
ATOM    981  C   N.A X  -1     169.724 164.251 133.796  1.00  0.00           C
ATOM    982  O   N.A X  -1     169.563 164.999 134.932  1.00  0.00           O
ATOM    983  C   N.A X  -1     170.291 164.787 132.655  1.00  0.00           C
ATOM    984  C   N.A X  -1     170.436 163.989 131.530  1.00  0.00           C
ATOM    985  C   N.A X  -1     164.220 160.991 129.375  1.00  0.00           C
ATOM    986  C   N.A X  -1     163.863 160.242 130.642  1.00  0.00           C
ATOM    987  C   N.A X  -1     165.062 159.338 130.865  1.00  0.00           C
ATOM    988  C   N.A X  -1     162.980 156.372 126.594  1.00  0.00           C
ATOM    989  O   N.A X  -1     163.123 157.107 125.623  1.00  0.00           O
ATOM    990  N   N.A X  -1     163.189 155.015 126.523  1.00  0.00           N
ATOM    991  C   N.A X  -1     162.199 154.110 125.976  1.00  0.00           C
ATOM    992  C   N.A X  -1     162.300 154.075 124.462  1.00  0.00           C
ATOM    993  O   N.A X  -1     161.635 153.318 123.761  1.00  0.00           O
ATOM    994  N   N.A X  -1     163.245 154.921 123.934  1.00  0.00           N
ATOM    995  C   N.A X  -1     164.268 154.435 123.038  1.00  0.00           C
ATOM    996  C   N.A X  -1     165.601 154.522 123.755  1.00  0.00           C
ATOM    997  O   N.A X  -1     166.541 153.764 123.536  1.00  0.00           O
ATOM    998  N   N.A X  -1     165.680 155.487 124.730  1.00  0.00           N
ATOM    999  C   N.A X  -1     166.933 155.825 125.369  1.00  0.00           C
ATOM   1000  C   N.A X  -1     167.070 155.015 126.651  1.00  0.00           C
ATOM   1001  O   N.A X  -1     166.141 154.416 127.181  1.00  0.00           O
ATOM   1002  N   N.A X  -1     168.326 155.039 127.206  1.00  0.00           N
ATOM   1003  C   N.A X  -1     169.568 155.035 126.456  1.00  0.00           C
ATOM   1004  C   N.A X  -1     170.027 153.598 126.268  1.00  0.00           C
ATOM   1005  O   N.A X  -1     170.313 152.841 127.188  1.00  0.00           O
ATOM   1006  N   N.A X  -1     170.118 153.226 124.949  1.00  0.00           N
ATOM   1007  C   N.A X  -1     171.350 152.872 124.273  1.00  0.00           C
ATOM   1008  C   N.A X  -1     172.301 154.061 124.307  1.00  0.00           C
ATOM   1009  O   N.A X  -1     173.275 154.087 125.060  1.00  0.00           O
ATOM   1010  N   N.A X  -1     172.042 155.135 123.485  1.00  0.00           N
ATOM   1011  C   N.A X  -1     172.548 155.168 122.124  1.00  0.00           C
ATOM   1012  C   N.A X  -1     174.052 155.397 122.165  1.00  0.00           C
ATOM   1013  O   N.A X  -1     174.775 155.077 121.224  1.00  0.00           O
ATOM   1014  N   N.A X  -1     174.601 155.845 123.339  1.00  0.00           N
ATOM   1015  C   N.A X  -1     175.147 157.177 123.487  1.00  0.00           C
ATOM   1016  C   N.A X  -1     174.806 157.670 124.894  1.00  0.00           C
ATOM   1017  O   N.A X  -1     175.462 158.532 125.461  1.00  0.00           O
ATOM   1018  O   N.A X  -1     173.747 157.086 125.485  1.00  0.00           O
ATOM   1019  C   N.A X  -1     174.731 158.145 122.385  1.00  0.00           C
ATOM   1020  C   N.A X  -1     175.876 158.633 121.513  1.00  0.00           C
ATOM   1021  C   N.A X  -1     175.490 158.862 120.060  1.00  0.00           C
ATOM   1022  C   N.A X  -1     174.108 158.346 119.712  1.00  0.00           C
ATOM   1023  N   N.A X  -1     174.171 157.134 118.938  1.00  0.00           N
ATOM   1024  C   N.A X  -1     173.187 156.713 118.081  1.00  0.00           C
ATOM   1025  O   N.A X  -1     172.941 155.531 117.869  1.00  0.00           O
ATOM   1026  C   N.A X  -1     172.387 157.843 117.471  1.00  0.00           C
ATOM   1027  O   N.A X  -1     172.747 158.054 116.113  1.00  0.00           O
ATOM   1028  C   N.A X  -1     171.619 158.304 115.278  1.00  0.00           C
ATOM   1029  C   N.A X  -1     170.684 157.108 115.334  1.00  0.00           C
ATOM   1030  O   N.A X  -1     171.312 156.004 114.692  1.00  0.00           O
ATOM   1031  C   N.A X  -1     170.790 154.744 115.100  1.00  0.00           C
ATOM   1032  C   N.A X  -1     170.236 154.009 113.894  1.00  0.00           C
ATOM   1033  N   N.A X  -1     168.810 154.226 113.767  1.00  0.00           N
ATOM   1034  N   N.A X  -1     167.946 153.502 114.496  1.00  0.00           N
ATOM   1035  N   N.A X  -1     166.735 153.984 114.266  1.00  0.00           N
ATOM   1036  C   N.A X  -1     166.843 155.040 113.398  1.00  0.00           C
ATOM   1037  C   N.A X  -1     168.166 155.186 113.044  1.00  0.00           C
ATOM   1038  C   N.A X  -1     165.654 155.846 113.061  1.00  0.00           C
ATOM   1039  N   N.A X  -1     164.489 155.047 113.353  1.00  0.00           N
ATOM   1040  C   N.A X  -1     163.217 155.486 113.100  1.00  0.00           C
ATOM   1041  O   N.A X  -1     162.824 155.850 112.000  1.00  0.00           O
ATOM   1042  C   N.A X  -1     162.315 155.427 114.302  1.00  0.00           C
ATOM   1043  C   N.A X  -1     162.797 156.392 115.370  1.00  0.00           C
ATOM   1044  C   N.A X  -1     162.662 155.803 116.762  1.00  0.00           C
ATOM   1045  C   N.A X  -1     163.864 156.131 117.631  1.00  0.00           C
ATOM   1046  C   N.A X  -1     165.148 156.129 116.821  1.00  0.00           C
ATOM   1047  N   N.A X  -1     166.313 156.175 117.722  1.00  0.00           N
ATOM   1048  C   N.A X  -1     166.787 157.413 118.198  1.00  0.00           C
ATOM   1049  C   N.A X  -1     167.854 157.194 119.046  1.00  0.00           C
ATOM   1050  C   N.A X  -1     168.510 158.244 119.657  1.00  0.00           C
ATOM   1051  C   N.A X  -1     168.069 159.528 119.382  1.00  0.00           C
ATOM   1052  S   N.A X  -1     168.912 160.911 120.105  1.00  0.00           S
ATOM   1053  O   N.A X  -1     168.568 162.165 119.135  1.00  0.00           O
ATOM   1054  O   N.A X  -1     168.289 161.166 121.388  1.00  0.00           O
ATOM   1055  O   N.A X  -1     170.325 160.622 119.983  1.00  0.00           O
ATOM   1056  C   N.A X  -1     166.998 159.757 118.523  1.00  0.00           C
ATOM   1057  C   N.A X  -1     166.342 158.692 117.924  1.00  0.00           C
ATOM   1058  C   N.A X  -1     168.109 155.724 119.130  1.00  0.00           C
ATOM   1059  C   N.A X  -1     167.019 155.202 118.199  1.00  0.00           C
ATOM   1060  C   N.A X  -1     166.791 153.776 117.867  1.00  0.00           C
ATOM   1061  C   N.A X  -1     166.509 152.817 118.755  1.00  0.00           C
ATOM   1062  C   N.A X  -1     166.277 151.441 118.397  1.00  0.00           C
ATOM   1063  C   N.A X  -1     165.123 150.758 118.440  1.00  0.00           C
ATOM   1064  N   N.A X  -1     164.977 149.431 118.057  1.00  0.00           N
ATOM   1065  C   N.A X  -1     163.657 149.008 118.250  1.00  0.00           C
ATOM   1066  C   N.A X  -1     162.892 150.056 118.741  1.00  0.00           C
ATOM   1067  C   N.A X  -1     161.551 149.893 119.031  1.00  0.00           C
ATOM   1068  C   N.A X  -1     160.989 148.644 118.830  1.00  0.00           C
ATOM   1069  S   N.A X  -1     159.287 148.421 119.258  1.00  0.00           S
ATOM   1070  O   N.A X  -1     159.147 146.871 119.708  1.00  0.00           O
ATOM   1071  O   N.A X  -1     159.032 149.250 120.417  1.00  0.00           O
ATOM   1072  O   N.A X  -1     158.505 148.542 118.044  1.00  0.00           O
ATOM   1073  C   N.A X  -1     161.738 147.588 118.329  1.00  0.00           C
ATOM   1074  C   N.A X  -1     163.082 147.770 118.036  1.00  0.00           C
ATOM   1075  C   N.A X  -1     163.763 151.274 118.902  1.00  0.00           C
ATOM   1076  C   N.A X  -1     163.740 151.680 120.371  1.00  0.00           C
ATOM   1077  C   N.A X  -1     163.212 152.373 118.003  1.00  0.00           C
ATOM   1078  C   N.A X  -1     165.956 148.477 117.580  1.00  0.00           C
ATOM   1079  C   N.A X  -1     169.509 155.442 118.608  1.00  0.00           C
ATOM   1080  C   N.A X  -1     167.922 155.278 120.572  1.00  0.00           C
ATOM   1081  C   N.A X  -1     171.682 156.195 121.415  1.00  0.00           C
ATOM   1082  C   N.A X  -1     171.244 157.126 122.527  1.00  0.00           C
ATOM   1083  C   N.A X  -1     171.091 156.199 123.715  1.00  0.00           C
ATOM   1084  C   N.A X  -1     170.979 152.365 122.883  1.00  0.00           C
ATOM   1085  C   N.A X  -1     169.559 152.682 122.437  1.00  0.00           C
ATOM   1086  C   N.A X  -1     169.110 151.870 121.235  1.00  0.00           C
ATOM   1087  N   N.A X  -1     169.755 150.577 121.159  1.00  0.00           N
ATOM   1088  C   N.A X  -1     169.112 149.392 120.994  1.00  0.00           C
ATOM   1089  N   N.A X  -1     167.836 149.252 120.904  1.00  0.00           N
ATOM   1090  N   N.A X  -1     169.961 148.340 120.918  1.00  0.00           N
ATOM   1091  C   N.A X  -1     170.627 155.886 127.143  1.00  0.00           C
ATOM   1092  C   N.A X  -1     170.706 155.612 128.637  1.00  0.00           C
ATOM   1093  C   N.A X  -1     172.107 155.331 129.146  1.00  0.00           C
ATOM   1094  N   N.A X  -1     172.860 154.510 128.223  1.00  0.00           N
ATOM   1095  C   N.A X  -1     173.432 153.315 128.524  1.00  0.00           C
ATOM   1096  N   N.A X  -1     173.962 152.990 129.652  1.00  0.00           N
ATOM   1097  N   N.A X  -1     173.418 152.468 127.465  1.00  0.00           N
ATOM   1098  C   N.A X  -1     167.056 157.314 125.656  1.00  0.00           C
ATOM   1099  C   N.A X  -1     168.053 158.047 124.768  1.00  0.00           C
ATOM   1100  C   N.A X  -1     167.725 158.001 123.288  1.00  0.00           C
ATOM   1101  N   N.A X  -1     166.755 159.009 122.916  1.00  0.00           N
ATOM   1102  C   N.A X  -1     165.454 158.690 122.679  1.00  0.00           C
ATOM   1103  N   N.A X  -1     164.627 158.310 123.589  1.00  0.00           N
ATOM   1104  N   N.A X  -1     165.103 158.780 121.376  1.00  0.00           N
ATOM   1105  C   N.A X  -1     164.298 155.196 121.724  1.00  0.00           C
ATOM   1106  C   N.A X  -1     163.038 154.982 120.899  1.00  0.00           C
ATOM   1107  C   N.A X  -1     162.181 156.229 120.787  1.00  0.00           C
ATOM   1108  N   N.A X  -1     160.978 155.976 120.025  1.00  0.00           N
ATOM   1109  C   N.A X  -1     160.141 154.925 120.225  1.00  0.00           C
ATOM   1110  N   N.A X  -1     160.098 153.859 119.505  1.00  0.00           N
ATOM   1111  N   N.A X  -1     159.333 155.106 121.299  1.00  0.00           N
ATOM   1112  C   N.A X  -1     160.793 154.521 126.393  1.00  0.00           C
ATOM   1113  C   N.A X  -1     160.323 153.985 127.741  1.00  0.00           C
ATOM   1114  C   N.A X  -1     161.165 152.826 128.247  1.00  0.00           C
ATOM   1115  C   N.A X  -1     158.864 153.568 127.653  1.00  0.00           C
ATOM   1116  CA  ALA A  57     182.842 171.465 117.380  1.00  0.00           C
ATOM   1117  C   ALA A  57     182.513 170.372 118.388  1.00  0.00           C
ATOM   1118  O   ALA A  57     182.454 170.619 119.591  1.00  0.00           O
ATOM   1119  N   ALA A  57     182.886 170.925 116.026  1.00  0.00           N
ATOM   1120  CB  ALA A  57     181.827 172.591 117.468  1.00  0.00           C
ATOM   1121  CA  ALA A  64     185.066 170.319 128.448  1.00  0.00           C
ATOM   1122  C   ALA A  64     183.813 170.188 129.308  1.00  0.00           C
ATOM   1123  O   ALA A  64     183.830 170.534 130.497  1.00  0.00           O
ATOM   1124  N   ALA A  64     185.316 169.106 127.675  1.00  0.00           N
ATOM   1125  CB  ALA A  64     184.956 171.522 127.512  1.00  0.00           C
ATOM   1126  CA  ALA A  93     159.882 168.613 157.450  1.00  0.00           C
ATOM   1127  C   ALA A  93     160.460 168.872 156.066  1.00  0.00           C
ATOM   1128  O   ALA A  93     160.256 168.054 155.163  1.00  0.00           O
ATOM   1129  N   ALA A  93     160.482 169.450 158.479  1.00  0.00           N
ATOM   1130  CB  ALA A  93     158.368 168.823 157.420  1.00  0.00           C
ATOM   1131  CA  ALA A 102     170.890 166.433 147.395  1.00  0.00           C
ATOM   1132  C   ALA A 102     171.446 165.058 147.047  1.00  0.00           C
ATOM   1133  O   ALA A 102     172.347 164.943 146.207  1.00  0.00           O
ATOM   1134  N   ALA A 102     169.436 166.405 147.514  1.00  0.00           N
ATOM   1135  CB  ALA A 102     171.510 166.948 148.692  1.00  0.00           C
ATOM   1136  CA  ALA A 104     169.366 162.410 144.093  1.00  0.00           C
ATOM   1137  C   ALA A 104     170.268 163.110 143.083  1.00  0.00           C
ATOM   1138  O   ALA A 104     170.667 162.514 142.069  1.00  0.00           O
ATOM   1139  N   ALA A 104     169.791 162.679 145.463  1.00  0.00           N
ATOM   1140  CB  ALA A 104     167.915 162.851 143.917  1.00  0.00           C
ATOM   1141  CA  ALA A 106     174.673 163.360 143.708  1.00  0.00           C
ATOM   1142  C   ALA A 106     174.693 162.076 142.888  1.00  0.00           C
ATOM   1143  O   ALA A 106     175.667 161.801 142.178  1.00  0.00           O
ATOM   1144  N   ALA A 106     173.372 164.020 143.638  1.00  0.00           N
ATOM   1145  CB  ALA A 106     175.035 163.070 145.163  1.00  0.00           C
ATOM   1146  CA  ALA A 159     151.677 175.284 154.760  1.00  0.00           C
ATOM   1147  C   ALA A 159     151.159 176.714 154.717  1.00  0.00           C
ATOM   1148  O   ALA A 159     150.800 177.275 155.757  1.00  0.00           O
ATOM   1149  N   ALA A 159     151.140 174.482 153.670  1.00  0.00           N
ATOM   1150  CB  ALA A 159     153.204 175.277 154.714  1.00  0.00           C
ATOM   1151  CA  ALA A 166     149.484 172.350 158.465  1.00  0.00           C
ATOM   1152  C   ALA A 166     150.091 171.865 159.772  1.00  0.00           C
ATOM   1153  O   ALA A 166     151.101 171.151 159.754  1.00  0.00           O
ATOM   1154  N   ALA A 166     148.027 172.417 158.530  1.00  0.00           N
ATOM   1155  CB  ALA A 166     150.058 173.718 158.096  1.00  0.00           C
ATOM   1156  CA  ALA A 175     156.823 164.076 156.165  1.00  0.00           C
ATOM   1157  C   ALA A 175     157.686 162.902 155.717  1.00  0.00           C
ATOM   1158  O   ALA A 175     157.785 162.609 154.517  1.00  0.00           O
ATOM   1159  N   ALA A 175     155.957 163.700 157.278  1.00  0.00           N
ATOM   1160  CB  ALA A 175     157.693 165.266 156.563  1.00  0.00           C
ATOM   1161  CA  ALA A 193     162.366 148.656 134.729  1.00  0.00           C
ATOM   1162  C   ALA A 193     163.446 147.579 134.723  1.00  0.00           C
ATOM   1163  O   ALA A 193     163.903 147.157 133.655  1.00  0.00           O
ATOM   1164  N   ALA A 193     161.338 148.383 135.728  1.00  0.00           N
ATOM   1165  CB  ALA A 193     162.987 150.026 134.983  1.00  0.00           C
ATOM   1166  CA  ALA A 234     156.230 162.905 135.050  1.00  0.00           C
ATOM   1167  C   ALA A 234     156.258 164.349 134.571  1.00  0.00           C
ATOM   1168  O   ALA A 234     157.110 165.114 135.037  1.00  0.00           O
ATOM   1169  N   ALA A 234     155.013 162.188 134.713  1.00  0.00           N
ATOM   1170  CB  ALA A 234     157.456 162.172 134.483  1.00  0.00           C
ATOM   1171  CA  ALA A 281     161.429 178.245 135.325  1.00  0.00           C
ATOM   1172  C   ALA A 281     162.593 177.325 134.981  1.00  0.00           C
ATOM   1173  O   ALA A 281     162.651 176.783 133.873  1.00  0.00           O
ATOM   1174  N   ALA A 281     160.905 177.979 136.660  1.00  0.00           N
ATOM   1175  CB  ALA A 281     161.851 179.710 135.212  1.00  0.00           C
ATOM   1176  CA  ALA A 298     158.378 158.382 119.837  1.00  0.00           C
ATOM   1177  C   ALA A 298     157.166 158.688 118.966  1.00  0.00           C
ATOM   1178  O   ALA A 298     157.288 159.399 117.962  1.00  0.00           O
ATOM   1179  N   ALA A 298     159.409 159.388 119.629  1.00  0.00           N
ATOM   1180  CB  ALA A 298     157.981 158.311 121.313  1.00  0.00           C
ATOM   1181  CA  ALA A 307     171.626 167.247 114.037  1.00  0.00           C
ATOM   1182  C   ALA A 307     171.285 166.539 115.344  1.00  0.00           C
ATOM   1183  O   ALA A 307     171.502 167.090 116.426  1.00  0.00           O
ATOM   1184  N   ALA A 307     172.057 166.306 113.013  1.00  0.00           N
ATOM   1185  CB  ALA A 307     170.423 168.054 113.540  1.00  0.00           C
ATOM   1186  CA  ALA A 308     170.292 164.596 116.434  1.00  0.00           C
ATOM   1187  C   ALA A 308     171.409 164.013 117.290  1.00  0.00           C
ATOM   1188  O   ALA A 308     171.126 163.532 118.392  1.00  0.00           O
ATOM   1189  N   ALA A 308     170.770 165.312 115.258  1.00  0.00           N
ATOM   1190  CB  ALA A 308     169.337 163.477 116.013  1.00  0.00           C
ATOM   1191  CA  ALA A 317     173.671 168.756 129.174  1.00  0.00           C
ATOM   1192  C   ALA A 317     172.794 169.720 129.958  1.00  0.00           C
ATOM   1193  O   ALA A 317     173.210 170.202 131.013  1.00  0.00           O
ATOM   1194  N   ALA A 317     172.872 167.812 128.407  1.00  0.00           N
ATOM   1195  CB  ALA A 317     174.612 169.526 128.248  1.00  0.00           C
ATOM   1196  CA  ALA A 331     171.496 175.563 149.603  1.00  0.00           C
ATOM   1197  C   ALA A 331     172.060 176.977 149.675  1.00  0.00           C
ATOM   1198  O   ALA A 331     172.040 177.599 150.744  1.00  0.00           O
ATOM   1199  N   ALA A 331     170.732 175.346 148.382  1.00  0.00           N
ATOM   1200  CB  ALA A 331     172.619 174.534 149.709  1.00  0.00           C
ATOM   1201  CA  GLN A 115     176.698 158.234 130.229  1.00  0.00           C
ATOM   1202  C   GLN A 115     177.647 158.943 129.265  1.00  0.00           C
ATOM   1203  O   GLN A 115     177.493 158.822 128.046  1.00  0.00           O
ATOM   1204  N   GLN A 115     177.333 157.964 131.517  1.00  0.00           N
ATOM   1205  CB  GLN A 115     175.420 159.049 130.426  1.00  0.00           C
ATOM   1206  CG  GLN A 115     174.439 158.930 129.269  1.00  0.00           C
ATOM   1207  CD  GLN A 115     173.034 159.351 129.647  1.00  0.00           C
ATOM   1208  OE1 GLN A 115     172.763 159.687 130.799  1.00  0.00           O
ATOM   1209  NE2 GLN A 115     172.130 159.331 128.675  1.00  0.00           N
ATOM   1210  CA  GLN A 213     164.279 145.167 126.320  1.00  0.00           C
ATOM   1211  C   GLN A 213     162.780 144.932 126.157  1.00  0.00           C
ATOM   1212  O   GLN A 213     162.139 144.255 126.960  1.00  0.00           O
ATOM   1213  N   GLN A 213     164.462 146.444 127.003  1.00  0.00           N
ATOM   1214  CB  GLN A 213     164.956 144.034 127.096  1.00  0.00           C
ATOM   1215  CG  GLN A 213     165.116 142.746 126.307  1.00  0.00           C
ATOM   1216  CD  GLN A 213     164.039 141.730 126.623  1.00  0.00           C
ATOM   1217  OE1 GLN A 213     163.547 141.661 127.748  1.00  0.00           O
ATOM   1218  NE2 GLN A 213     163.670 140.930 125.629  1.00  0.00           N
ATOM   1219  CA  PRO A  59     185.134 166.203 119.832  1.00  0.00           C
ATOM   1220  C   PRO A  59     185.958 166.985 120.844  1.00  0.00           C
ATOM   1221  O   PRO A  59     186.620 166.360 121.684  1.00  0.00           O
ATOM   1222  N   PRO A  59     184.225 167.017 119.009  1.00  0.00           N
ATOM   1223  CD  PRO A  59     184.869 167.346 117.716  1.00  0.00           C
ATOM   1224  CG  PRO A  59     186.147 166.543 117.722  1.00  0.00           C
ATOM   1225  CB  PRO A  59     186.039 165.540 118.791  1.00  0.00           C
ATOM   1226  CA  PRO A 113     180.511 160.125 133.489  1.00  0.00           C
ATOM   1227  C   PRO A 113     180.194 158.758 132.914  1.00  0.00           C
ATOM   1228  O   PRO A 113     180.775 158.387 131.887  1.00  0.00           O
ATOM   1229  N   PRO A 113     179.388 160.718 134.238  1.00  0.00           N
ATOM   1230  CD  PRO A 113     179.785 160.945 135.642  1.00  0.00           C
ATOM   1231  CG  PRO A 113     180.943 160.021 135.822  1.00  0.00           C
ATOM   1232  CB  PRO A 113     181.637 160.055 134.529  1.00  0.00           C
ATOM   1233  CA  PRO A 125     182.929 148.392 127.731  1.00  0.00           C
ATOM   1234  C   PRO A 125     182.746 148.115 129.215  1.00  0.00           C
ATOM   1235  O   PRO A 125     183.734 148.034 129.952  1.00  0.00           O
ATOM   1236  N   PRO A 125     182.133 149.543 127.288  1.00  0.00           N
ATOM   1237  CD  PRO A 125     182.928 150.781 127.216  1.00  0.00           C
ATOM   1238  CG  PRO A 125     184.340 150.314 127.467  1.00  0.00           C
ATOM   1239  CB  PRO A 125     184.367 148.817 127.418  1.00  0.00           C
ATOM   1240  CA  PRO A 163     146.689 177.295 158.234  1.00  0.00           C
ATOM   1241  C   PRO A 163     146.296 176.254 159.271  1.00  0.00           C
ATOM   1242  O   PRO A 163     147.028 176.024 160.238  1.00  0.00           O
ATOM   1243  N   PRO A 163     146.116 177.048 156.905  1.00  0.00           N
ATOM   1244  CD  PRO A 163     144.936 177.889 156.636  1.00  0.00           C
ATOM   1245  CG  PRO A 163     144.805 178.721 157.883  1.00  0.00           C
ATOM   1246  CB  PRO A 163     146.125 178.672 158.593  1.00  0.00           C
ATOM   1247  CA  PRO A 172     158.438 164.986 160.733  1.00  0.00           C
ATOM   1248  C   PRO A 172     158.066 163.545 160.439  1.00  0.00           C
ATOM   1249  O   PRO A 172     158.531 162.998 159.432  1.00  0.00           O
ATOM   1250  N   PRO A 172     157.354 165.763 161.359  1.00  0.00           N
ATOM   1251  CD  PRO A 172     157.820 166.470 162.565  1.00  0.00           C
ATOM   1252  CG  PRO A 172     159.317 166.353 162.473  1.00  0.00           C
ATOM   1253  CB  PRO A 172     159.571 165.078 161.762  1.00  0.00           C
ATOM   1254  CA  PRO A 215     160.455 142.909 121.810  1.00  0.00           C
ATOM   1255  C   PRO A 215     159.290 143.298 120.914  1.00  0.00           C
ATOM   1256  O   PRO A 215     158.446 144.116 121.293  1.00  0.00           O
ATOM   1257  N   PRO A 215     160.383 143.511 123.147  1.00  0.00           N
ATOM   1258  CD  PRO A 215     159.801 142.596 124.143  1.00  0.00           C
ATOM   1259  CG  PRO A 215     159.747 141.269 123.422  1.00  0.00           C
ATOM   1260  CB  PRO A 215     160.459 141.405 122.107  1.00  0.00           C
ATOM   1261  CA  PRO A 238     153.669 167.082 138.214  1.00  0.00           C
ATOM   1262  C   PRO A 238     153.665 168.578 137.942  1.00  0.00           C
ATOM   1263  O   PRO A 238     153.580 169.372 138.891  1.00  0.00           O
ATOM   1264  N   PRO A 238     152.771 166.295 137.344  1.00  0.00           N
ATOM   1265  CD  PRO A 238     153.534 165.181 136.739  1.00  0.00           C
ATOM   1266  CG  PRO A 238     154.722 165.069 137.636  1.00  0.00           C
ATOM   1267  CB  PRO A 238     155.038 166.457 137.931  1.00  0.00           C
ATOM   1268  CA  PRO A 289     163.168 169.707 125.810  1.00  0.00           C
ATOM   1269  C   PRO A 289     163.437 168.220 125.706  1.00  0.00           C
ATOM   1270  O   PRO A 289     163.176 167.639 124.650  1.00  0.00           O
ATOM   1271  N   PRO A 289     162.710 170.138 127.143  1.00  0.00           N
ATOM   1272  CD  PRO A 289     163.749 170.993 127.755  1.00  0.00           C
ATOM   1273  CG  PRO A 289     164.370 171.637 126.571  1.00  0.00           C
ATOM   1274  CB  PRO A 289     164.450 170.530 125.596  1.00  0.00           C
ATOM   1275  CA  PRO A 327     172.007 171.904 145.246  1.00  0.00           C
ATOM   1276  C   PRO A 327     172.606 173.281 145.470  1.00  0.00           C
ATOM   1277  O   PRO A 327     172.424 173.865 146.542  1.00  0.00           O
ATOM   1278  N   PRO A 327     171.554 171.718 143.860  1.00  0.00           N
ATOM   1279  CD  PRO A 327     172.324 170.635 143.211  1.00  0.00           C
ATOM   1280  CG  PRO A 327     173.520 170.482 144.087  1.00  0.00           C
ATOM   1281  CB  PRO A 327     173.051 170.797 145.436  1.00  0.00           C
ATOM   1282  CA  ASP A 105     171.515 165.109 142.475  1.00  0.00           C
ATOM   1283  C   ASP A 105     172.908 164.492 142.475  1.00  0.00           C
ATOM   1284  O   ASP A 105     173.564 164.432 141.428  1.00  0.00           O
ATOM   1285  N   ASP A 105     170.610 164.374 143.352  1.00  0.00           N
ATOM   1286  CB  ASP A 105     171.573 166.578 142.890  1.00  0.00           C
ATOM   1287  CG  ASP A 105     170.292 167.323 142.570  1.00  0.00           C
ATOM   1288  OD1 ASP A 105     169.628 166.965 141.574  1.00  0.00           O
ATOM   1289  OD2 ASP A 105     169.948 168.265 143.314  1.00  0.00           O
ATOM   1290  CA  ASP A 128     175.142 144.139 131.058  1.00  0.00           C
ATOM   1291  C   ASP A 128     174.527 144.333 132.440  1.00  0.00           C
ATOM   1292  O   ASP A 128     173.501 145.012 132.573  1.00  0.00           O
ATOM   1293  N   ASP A 128     176.598 144.038 131.115  1.00  0.00           N
ATOM   1294  CB  ASP A 128     174.562 142.903 130.369  1.00  0.00           C
ATOM   1295  CG  ASP A 128     174.998 141.602 131.023  1.00  0.00           C
ATOM   1296  OD1 ASP A 128     175.834 141.636 131.950  1.00  0.00           O
ATOM   1297  OD2 ASP A 128     174.499 140.536 130.606  1.00  0.00           O
ATOM   1298  CA  ASP A 138     168.511 156.735 135.990  1.00  0.00           C
ATOM   1299  C   ASP A 138     167.003 156.971 136.082  1.00  0.00           C
ATOM   1300  O   ASP A 138     166.552 158.069 136.449  1.00  0.00           O
ATOM   1301  N   ASP A 138     168.922 155.568 136.761  1.00  0.00           N
ATOM   1302  CB  ASP A 138     168.951 156.556 134.534  1.00  0.00           C
ATOM   1303  CG  ASP A 138     169.138 157.871 133.819  1.00  0.00           C
ATOM   1304  OD1 ASP A 138     169.041 158.922 134.485  1.00  0.00           O
ATOM   1305  OD2 ASP A 138     169.382 157.859 132.594  1.00  0.00           O
ATOM   1306  CA  ASP A 155     153.866 170.915 151.412  1.00  0.00           C
ATOM   1307  C   ASP A 155     153.831 172.429 151.579  1.00  0.00           C
ATOM   1308  O   ASP A 155     153.283 172.936 152.562  1.00  0.00           O
ATOM   1309  N   ASP A 155     153.592 170.521 150.033  1.00  0.00           N
ATOM   1310  CB  ASP A 155     155.221 170.365 151.854  1.00  0.00           C
ATOM   1311  CG  ASP A 155     155.642 170.882 153.214  1.00  0.00           C
ATOM   1312  OD1 ASP A 155     155.088 170.412 154.229  1.00  0.00           O
ATOM   1313  OD2 ASP A 155     156.525 171.762 153.267  1.00  0.00           O
ATOM   1314  CA  ASP A 168     148.705 168.278 162.061  1.00  0.00           C
ATOM   1315  C   ASP A 168     149.219 167.506 160.854  1.00  0.00           C
ATOM   1316  O   ASP A 168     149.221 166.271 160.886  1.00  0.00           O
ATOM   1317  N   ASP A 168     148.871 169.717 161.927  1.00  0.00           N
ATOM   1318  CB  ASP A 168     147.229 167.940 162.296  1.00  0.00           C
ATOM   1319  CG  ASP A 168     147.044 166.697 163.141  1.00  0.00           C
ATOM   1320  OD1 ASP A 168     148.012 166.278 163.808  1.00  0.00           O
ATOM   1321  OD2 ASP A 168     145.927 166.139 163.141  1.00  0.00           O
ATOM   1322  CA  ASP A 204     173.544 147.923 111.580  1.00  0.00           C
ATOM   1323  C   ASP A 204     174.984 148.318 111.860  1.00  0.00           C
ATOM   1324  O   ASP A 204     175.780 148.438 110.927  1.00  0.00           O
ATOM   1325  N   ASP A 204     172.984 147.035 112.593  1.00  0.00           N
ATOM   1326  CB  ASP A 204     172.686 149.188 111.451  1.00  0.00           C
ATOM   1327  CG  ASP A 204     172.482 149.897 112.778  1.00  0.00           C
ATOM   1328  OD1 ASP A 204     172.766 149.288 113.832  1.00  0.00           O
ATOM   1329  OD2 ASP A 204     172.039 151.064 112.767  1.00  0.00           O
ATOM   1330  CA  ASP A 206     177.261 145.244 114.815  1.00  0.00           C
ATOM   1331  C   ASP A 206     178.024 145.486 116.114  1.00  0.00           C
ATOM   1332  O   ASP A 206     179.072 144.888 116.367  1.00  0.00           O
ATOM   1333  N   ASP A 206     176.717 146.496 114.274  1.00  0.00           N
ATOM   1334  CB  ASP A 206     178.130 144.504 113.791  1.00  0.00           C
ATOM   1335  CG  ASP A 206     177.314 143.904 112.664  1.00  0.00           C
ATOM   1336  OD1 ASP A 206     176.153 143.515 112.910  1.00  0.00           O
ATOM   1337  OD2 ASP A 206     177.832 143.823 111.530  1.00  0.00           O
ATOM   1338  CA  ASP A 216     158.191 143.020 118.753  1.00  0.00           C
ATOM   1339  C   ASP A 216     156.833 142.455 119.150  1.00  0.00           C
ATOM   1340  O   ASP A 216     155.823 142.860 118.564  1.00  0.00           O
ATOM   1341  N   ASP A 216     159.242 142.713 119.715  1.00  0.00           N
ATOM   1342  CB  ASP A 216     158.583 142.500 117.368  1.00  0.00           C
ATOM   1343  CA  ASP A 217     155.503 141.041 120.612  1.00  0.00           C
ATOM   1344  C   ASP A 217     154.746 142.152 121.328  1.00  0.00           C
ATOM   1345  O   ASP A 217     153.530 142.297 121.157  1.00  0.00           O
ATOM   1346  N   ASP A 217     156.786 141.522 120.106  1.00  0.00           N
ATOM   1347  CB  ASP A 217     155.721 139.850 121.544  1.00  0.00           C
ATOM   1348  CA  ASP A 218     154.862 144.138 122.734  1.00  0.00           C
ATOM   1349  C   ASP A 218     154.726 145.276 121.733  1.00  0.00           C
ATOM   1350  O   ASP A 218     153.985 146.236 122.000  1.00  0.00           O
ATOM   1351  N   ASP A 218     155.450 142.947 122.136  1.00  0.00           N
ATOM   1352  CB  ASP A 218     155.701 144.595 123.928  1.00  0.00           C
ATOM   1353  CA  ASP A 223     156.230 151.033 124.221  1.00  0.00           C
ATOM   1354  C   ASP A 223     155.605 152.414 124.394  1.00  0.00           C
ATOM   1355  O   ASP A 223     155.945 153.143 125.331  1.00  0.00           O
ATOM   1356  N   ASP A 223     155.204 150.013 124.021  1.00  0.00           N
ATOM   1357  CB  ASP A 223     157.213 151.024 123.050  1.00  0.00           C
ATOM   1358  CG  ASP A 223     158.391 151.957 123.268  1.00  0.00           C
ATOM   1359  OD1 ASP A 223     158.679 152.292 124.437  1.00  0.00           O
ATOM   1360  OD2 ASP A 223     159.027 152.360 122.273  1.00  0.00           O
ATOM   1361  CA  ASP A 266     156.292 193.940 149.570  1.00  0.00           C
ATOM   1362  C   ASP A 266     157.533 193.536 148.786  1.00  0.00           C
ATOM   1363  O   ASP A 266     157.464 192.649 147.930  1.00  0.00           O
ATOM   1364  N   ASP A 266     156.594 194.132 150.984  1.00  0.00           N
ATOM   1365  CB  ASP A 266     155.681 195.211 148.986  1.00  0.00           C
ATOM   1366  CG  ASP A 266     154.592 194.920 147.972  1.00  0.00           C
ATOM   1367  OD1 ASP A 266     154.315 193.728 147.725  1.00  0.00           O
ATOM   1368  OD2 ASP A 266     154.011 195.881 147.427  1.00  0.00           O
ATOM   1369  CA  ASP A 334     168.309 179.118 151.390  1.00  0.00           C
ATOM   1370  C   ASP A 334     169.045 179.751 152.565  1.00  0.00           C
ATOM   1371  O   ASP A 334     170.033 179.197 153.056  1.00  0.00           O
ATOM   1372  N   ASP A 334     169.070 179.366 150.173  1.00  0.00           N
ATOM   1373  CB  ASP A 334     168.114 177.613 151.595  1.00  0.00           C
ATOM   1374  CG  ASP A 334     166.920 177.292 152.465  1.00  0.00           C
ATOM   1375  OD1 ASP A 334     166.258 178.237 152.937  1.00  0.00           O
ATOM   1376  OD2 ASP A 334     166.641 176.093 152.678  1.00  0.00           O
ATOM   1377  CA  ASN A  77     176.562 167.875 146.193  1.00  0.00           C
ATOM   1378  C   ASN A  77     177.354 167.418 147.412  1.00  0.00           C
ATOM   1379  O   ASN A  77     176.774 167.195 148.482  1.00  0.00           O
ATOM   1380  N   ASN A  77     177.286 168.883 145.426  1.00  0.00           N
ATOM   1381  CB  ASN A  77     176.212 166.693 145.293  1.00  0.00           C
ATOM   1382  CG  ASN A  77     174.965 166.946 144.476  1.00  0.00           C
ATOM   1383  OD1 ASN A  77     173.935 167.354 145.012  1.00  0.00           O
ATOM   1384  ND2 ASN A  77     175.058 166.731 143.169  1.00  0.00           N
ATOM   1385  CA  ASN A  95     165.305 169.331 155.739  1.00  0.00           C
ATOM   1386  C   ASN A  95     165.464 167.938 155.144  1.00  0.00           C
ATOM   1387  O   ASN A  95     166.451 167.659 154.451  1.00  0.00           O
ATOM   1388  N   ASN A  95     163.909 169.756 155.712  1.00  0.00           N
ATOM   1389  CB  ASN A  95     165.837 169.370 157.169  1.00  0.00           C
ATOM   1390  CG  ASN A  95     166.493 170.690 157.509  1.00  0.00           C
ATOM   1391  OD1 ASN A  95     166.593 171.581 156.665  1.00  0.00           O
ATOM   1392  ND2 ASN A  95     166.945 170.825 158.750  1.00  0.00           N
ATOM   1393  CA  ASN A 100     166.824 163.528 149.522  1.00  0.00           C
ATOM   1394  C   ASN A 100     167.138 164.124 148.154  1.00  0.00           C
ATOM   1395  O   ASN A 100     167.641 163.420 147.271  1.00  0.00           O
ATOM   1396  N   ASN A 100     167.133 164.462 150.604  1.00  0.00           N
ATOM   1397  CB  ASN A 100     165.360 163.087 149.583  1.00  0.00           C
ATOM   1398  CG  ASN A 100     165.070 162.183 150.764  1.00  0.00           C
ATOM   1399  OD1 ASN A 100     164.261 162.508 151.628  1.00  0.00           O
ATOM   1400  ND2 ASN A 100     165.738 161.037 150.805  1.00  0.00           N
ATOM   1401  CA  ASN A 122     179.466 155.106 121.078  1.00  0.00           C
ATOM   1402  C   ASN A 122     179.063 153.761 121.678  1.00  0.00           C
ATOM   1403  O   ASN A 122     177.946 153.298 121.437  1.00  0.00           O
ATOM   1404  N   ASN A 122     180.792 155.578 121.476  1.00  0.00           N
ATOM   1405  CB  ASN A 122     179.356 155.045 119.549  1.00  0.00           C
ATOM   1406  CG  ASN A 122     179.363 156.420 118.910  1.00  0.00           C
ATOM   1407  OD1 ASN A 122     178.701 157.341 119.387  1.00  0.00           O
ATOM   1408  ND2 ASN A 122     180.117 156.566 117.827  1.00  0.00           N
ATOM   1409  CA  ASN A 141     166.457 158.904 140.347  1.00  0.00           C
ATOM   1410  C   ASN A 141     165.649 160.053 139.757  1.00  0.00           C
ATOM   1411  O   ASN A 141     165.267 160.985 140.475  1.00  0.00           O
ATOM   1412  N   ASN A 141     165.967 157.615 139.897  1.00  0.00           N
ATOM   1413  CB  ASN A 141     167.937 159.003 139.971  1.00  0.00           C
ATOM   1414  CG  ASN A 141     168.646 160.129 140.668  1.00  0.00           C
ATOM   1415  OD1 ASN A 141     168.039 160.925 141.375  1.00  0.00           O
ATOM   1416  ND2 ASN A 141     169.953 160.176 140.507  1.00  0.00           N
ATOM   1417  CA  ASN A 179     158.865 160.549 151.516  1.00  0.00           C
ATOM   1418  C   ASN A 179     159.142 159.069 151.252  1.00  0.00           C
ATOM   1419  O   ASN A 179     159.545 158.691 150.145  1.00  0.00           O
ATOM   1420  N   ASN A 179     157.611 160.723 152.247  1.00  0.00           N
ATOM   1421  CB  ASN A 179     160.001 161.212 152.308  1.00  0.00           C
ATOM   1422  CG  ASN A 179     161.326 161.258 151.552  1.00  0.00           C
ATOM   1423  OD1 ASN A 179     161.870 160.240 151.130  1.00  0.00           O
ATOM   1424  ND2 ASN A 179     161.853 162.464 151.387  1.00  0.00           N
ATOM   1425  CA  ASN A 268     160.595 190.636 150.375  1.00  0.00           C
ATOM   1426  C   ASN A 268     159.673 189.610 149.731  1.00  0.00           C
ATOM   1427  O   ASN A 268     160.131 188.550 149.289  1.00  0.00           O
ATOM   1428  N   ASN A 268     160.234 191.994 149.985  1.00  0.00           N
ATOM   1429  CB  ASN A 268     160.571 190.505 151.897  1.00  0.00           C
ATOM   1430  CG  ASN A 268     161.616 189.539 152.414  1.00  0.00           C
ATOM   1431  OD1 ASN A 268     162.315 188.890 151.637  1.00  0.00           O
ATOM   1432  ND2 ASN A 268     161.731 189.442 153.732  1.00  0.00           N
ATOM   1433  CA  ASN A 322     170.192 171.269 136.334  1.00  0.00           C
ATOM   1434  C   ASN A 322     170.629 170.505 137.575  1.00  0.00           C
ATOM   1435  O   ASN A 322     170.489 170.992 138.702  1.00  0.00           O
ATOM   1436  N   ASN A 322     171.215 171.202 135.293  1.00  0.00           N
ATOM   1437  CB  ASN A 322     168.877 170.696 135.805  1.00  0.00           C
ATOM   1438  CG  ASN A 322     167.724 170.865 136.778  1.00  0.00           C
ATOM   1439  OD1 ASN A 322     167.792 171.661 137.715  1.00  0.00           O
ATOM   1440  ND2 ASN A 322     166.660 170.100 136.566  1.00  0.00           N
ATOM   1441  CA  ASN A 326     170.099 172.479 141.919  1.00  0.00           C
ATOM   1442  C   ASN A 326     170.536 172.516 143.385  1.00  0.00           C
ATOM   1443  O   ASN A 326     169.936 173.292 144.155  1.00  0.00           O
ATOM   1444  N   ASN A 326     171.218 172.619 140.986  1.00  0.00           N
ATOM   1445  CB  ASN A 326     169.299 171.217 141.548  1.00  0.00           C
ATOM   1446  CG  ASN A 326     168.083 170.982 142.440  1.00  0.00           C
ATOM   1447  OD1 ASN A 326     168.199 170.731 143.641  1.00  0.00           O
ATOM   1448  ND2 ASN A 326     166.902 171.056 141.840  1.00  0.00           N
ATOM   1449  CA  ASN A 336     168.892 179.635 157.019  1.00  0.00           C
ATOM   1450  C   ASN A 336     170.207 178.866 157.006  1.00  0.00           C
ATOM   1451  O   ASN A 336     170.944 178.856 158.001  1.00  0.00           O
ATOM   1452  N   ASN A 336     168.655 180.272 155.725  1.00  0.00           N
ATOM   1453  CB  ASN A 336     167.722 178.721 157.390  1.00  0.00           C
ATOM   1454  CG  ASN A 336     167.417 177.683 156.323  1.00  0.00           C
ATOM   1455  OD1 ASN A 336     168.068 177.630 155.281  1.00  0.00           O
ATOM   1456  ND2 ASN A 336     166.419 176.847 156.585  1.00  0.00           N
ATOM   1457  CA  LYS A  89     170.115 168.214 161.615  1.00  0.00           C
ATOM   1458  C   LYS A  89     168.833 167.902 160.855  1.00  0.00           C
ATOM   1459  O   LYS A  89     168.339 168.705 160.059  1.00  0.00           O
ATOM   1460  N   LYS A  89     170.608 169.525 161.221  1.00  0.00           N
ATOM   1461  CB  LYS A  89     169.888 168.141 163.130  1.00  0.00           C
ATOM   1462  CA  LYS A  91     164.573 168.335 162.391  1.00  0.00           C
ATOM   1463  C   LYS A  91     163.293 168.683 161.634  1.00  0.00           C
ATOM   1464  O   LYS A  91     162.238 168.089 161.880  1.00  0.00           O
ATOM   1465  N   LYS A  91     165.639 167.879 161.504  1.00  0.00           N
ATOM   1466  CB  LYS A  91     165.057 169.541 163.204  1.00  0.00           C
ATOM   1467  CA  LYS A 132     170.871 147.423 133.893  1.00  0.00           C
ATOM   1468  C   LYS A 132     170.803 148.256 135.165  1.00  0.00           C
ATOM   1469  O   LYS A 132     169.805 148.944 135.419  1.00  0.00           O
ATOM   1470  N   LYS A 132     172.196 147.516 133.283  1.00  0.00           N
ATOM   1471  CB  LYS A 132     170.539 145.963 134.204  1.00  0.00           C
ATOM   1472  CG  LYS A 132     170.147 145.117 133.007  1.00  0.00           C
ATOM   1473  CD  LYS A 132     170.481 143.653 133.259  1.00  0.00           C
ATOM   1474  CE  LYS A 132     169.508 142.720 132.557  1.00  0.00           C
ATOM   1475  NZ  LYS A 132     168.224 142.580 133.296  1.00  0.00           N
ATOM   1476  CA  LYS A 165     145.778 171.440 158.630  1.00  0.00           C
ATOM   1477  C   LYS A 165     147.294 171.306 158.630  1.00  0.00           C
ATOM   1478  O   LYS A 165     147.797 170.180 158.725  1.00  0.00           O
ATOM   1479  N   LYS A 165     145.324 172.812 158.807  1.00  0.00           N
ATOM   1480  CB  LYS A 165     145.216 170.872 157.325  1.00  0.00           C
ATOM   1481  CG  LYS A 165     143.743 171.175 157.085  1.00  0.00           C
ATOM   1482  CD  LYS A 165     142.860 170.684 158.223  1.00  0.00           C
ATOM   1483  CE  LYS A 165     141.395 170.684 157.820  1.00  0.00           C
ATOM   1484  NZ  LYS A 165     141.119 171.643 156.715  1.00  0.00           N
ATOM   1485  CA  LYS A 174     154.197 162.389 158.351  1.00  0.00           C
ATOM   1486  C   LYS A 174     155.026 162.755 157.126  1.00  0.00           C
ATOM   1487  O   LYS A 174     154.843 162.171 156.049  1.00  0.00           O
ATOM   1488  N   LYS A 174     155.012 162.389 159.563  1.00  0.00           N
ATOM   1489  CB  LYS A 174     153.013 163.342 158.510  1.00  0.00           C
ATOM   1490  CG  LYS A 174     152.076 163.374 157.313  1.00  0.00           C
ATOM   1491  CD  LYS A 174     151.440 162.016 157.068  1.00  0.00           C
ATOM   1492  CE  LYS A 174     150.398 161.691 158.124  1.00  0.00           C
ATOM   1493  NZ  LYS A 174     149.163 162.506 157.961  1.00  0.00           N
ATOM   1494  CA  LYS A 176     159.121 161.054 156.303  1.00  0.00           C
ATOM   1495  C   LYS A 176     158.298 159.870 155.812  1.00  0.00           C
ATOM   1496  O   LYS A 176     158.777 159.116 154.965  1.00  0.00           O
ATOM   1497  N   LYS A 176     158.280 162.182 156.673  1.00  0.00           N
ATOM   1498  CB  LYS A 176     160.032 160.651 157.468  1.00  0.00           C
ATOM   1499  CG  LYS A 176     159.360 159.914 158.611  1.00  0.00           C
ATOM   1500  CD  LYS A 176     160.312 159.716 159.778  1.00  0.00           C
ATOM   1501  CE  LYS A 176     161.372 158.676 159.451  1.00  0.00           C
ATOM   1502  NZ  LYS A 176     162.232 158.371 160.626  1.00  0.00           N
ATOM   1503  CA  LYS A 200     170.738 144.304 122.868  1.00  0.00           C
ATOM   1504  C   LYS A 200     171.940 144.640 121.998  1.00  0.00           C
ATOM   1505  O   LYS A 200     172.757 145.499 122.339  1.00  0.00           O
ATOM   1506  N   LYS A 200     171.006 144.724 124.236  1.00  0.00           N
ATOM   1507  CB  LYS A 200     169.472 144.967 122.314  1.00  0.00           C
ATOM   1508  CA  LYS A 227     156.020 156.077 127.435  1.00  0.00           C
ATOM   1509  C   LYS A 227     155.109 157.285 127.621  1.00  0.00           C
ATOM   1510  O   LYS A 227     155.490 158.248 128.288  1.00  0.00           O
ATOM   1511  N   LYS A 227     155.291 154.820 127.566  1.00  0.00           N
ATOM   1512  CB  LYS A 227     156.724 156.129 126.080  1.00  0.00           C
ATOM   1513  CG  LYS A 227     157.931 157.051 126.045  1.00  0.00           C
ATOM   1514  CD  LYS A 227     158.748 156.829 124.785  1.00  0.00           C
ATOM   1515  CE  LYS A 227     160.002 157.682 124.779  1.00  0.00           C
ATOM   1516  NZ  LYS A 227     160.824 157.428 123.567  1.00  0.00           N
ATOM   1517  CA  LYS A 254     148.260 188.307 148.750  1.00  0.00           C
ATOM   1518  C   LYS A 254     147.053 188.614 149.627  1.00  0.00           C
ATOM   1519  O   LYS A 254     146.857 189.767 150.027  1.00  0.00           O
ATOM   1520  N   LYS A 254     148.752 186.949 148.955  1.00  0.00           N
ATOM   1521  CB  LYS A 254     147.901 188.525 147.278  1.00  0.00           C
ATOM   1522  CG  LYS A 254     149.042 188.374 146.259  1.00  0.00           C
ATOM   1523  CD  LYS A 254     150.065 189.517 146.287  1.00  0.00           C
ATOM   1524  CE  LYS A 254     151.303 189.199 147.120  1.00  0.00           C
ATOM   1525  NZ  LYS A 254     152.320 190.281 147.065  1.00  0.00           N
ATOM   1526  CA  LYS A 265     157.340 193.416 153.194  1.00  0.00           C
ATOM   1527  C   LYS A 265     156.993 193.108 151.744  1.00  0.00           C
ATOM   1528  O   LYS A 265     157.090 191.954 151.307  1.00  0.00           O
ATOM   1529  N   LYS A 265     158.086 194.667 153.311  1.00  0.00           N
ATOM   1530  CB  LYS A 265     156.068 193.480 154.039  1.00  0.00           C
ATOM   1531  CG  LYS A 265     156.288 193.902 155.479  1.00  0.00           C
ATOM   1532  CD  LYS A 265     154.980 194.338 156.120  1.00  0.00           C
ATOM   1533  CE  LYS A 265     154.067 193.158 156.390  1.00  0.00           C
ATOM   1534  NZ  LYS A 265     152.772 193.587 156.986  1.00  0.00           N
ATOM   1535  CA  LYS A 338     173.715 180.835 155.182  1.00  0.00           C
ATOM   1536  C   LYS A 338     173.906 181.338 156.608  1.00  0.00           C
ATOM   1537  O   LYS A 338     175.031 181.643 157.019  1.00  0.00           O
ATOM   1538  N   LYS A 338     172.723 179.764 155.123  1.00  0.00           N
ATOM   1539  CB  LYS A 338     173.298 181.987 154.269  1.00  0.00           C
ATOM   1540  CG  LYS A 338     173.211 181.627 152.800  1.00  0.00           C
ATOM   1541  CD  LYS A 338     172.525 182.732 152.017  1.00  0.00           C
ATOM   1542  CE  LYS A 338     173.407 183.964 151.910  1.00  0.00           C
ATOM   1543  NZ  LYS A 338     174.577 183.735 151.020  1.00  0.00           N
ATOM   1544  CA  CYS A 131     174.140 148.722 132.413  1.00  0.00           C
ATOM   1545  C   CYS A 131     172.689 148.696 132.888  1.00  0.00           C
ATOM   1546  O   CYS A 131     172.018 149.736 132.915  1.00  0.00           O
ATOM   1547  N   CYS A 131     174.993 147.921 133.290  1.00  0.00           N
ATOM   1548  CB  CYS A 131     174.225 148.249 130.963  1.00  0.00           C
ATOM   1549  SG  CYS A 131     172.951 149.045 129.942  1.00  0.00           S
ATOM   1550  CA  CYS A 161     147.259 178.359 151.941  1.00  0.00           C
ATOM   1551  C   CYS A 161     146.398 177.717 153.022  1.00  0.00           C
ATOM   1552  O   CYS A 161     145.290 178.195 153.293  1.00  0.00           O
ATOM   1553  N   CYS A 161     148.682 178.191 152.211  1.00  0.00           N
ATOM   1554  CB  CYS A 161     146.912 177.780 150.571  1.00  0.00           C
ATOM   1555  SG  CYS A 161     145.180 177.970 150.082  1.00  0.00           S
ATOM   1556  CA  CYS A 181     155.828 156.242 150.127  1.00  0.00           C
ATOM   1557  C   CYS A 181     156.204 156.595 148.692  1.00  0.00           C
ATOM   1558  O   CYS A 181     156.130 155.738 147.801  1.00  0.00           O
ATOM   1559  N   CYS A 181     156.828 156.713 151.087  1.00  0.00           N
ATOM   1560  CB  CYS A 181     154.449 156.803 150.476  1.00  0.00           C
ATOM   1561  SG  CYS A 181     153.695 156.061 151.939  1.00  0.00           S
ATOM   1562  CA  CYS A 210     172.054 148.164 125.912  1.00  0.00           C
ATOM   1563  C   CYS A 210     171.038 149.282 126.116  1.00  0.00           C
ATOM   1564  O   CYS A 210     171.393 150.454 126.272  1.00  0.00           O
ATOM   1565  N   CYS A 210     173.032 148.523 124.898  1.00  0.00           N
ATOM   1566  CB  CYS A 210     172.745 147.810 127.231  1.00  0.00           C
ATOM   1567  SG  CYS A 210     173.689 149.103 128.055  1.00  0.00           S
ATOM   1568  CA  CYS A 229     151.892 157.147 130.719  1.00  0.00           C
ATOM   1569  C   CYS A 229     152.949 157.734 131.645  1.00  0.00           C
ATOM   1570  O   CYS A 229     152.634 158.516 132.550  1.00  0.00           O
ATOM   1571  N   CYS A 229     152.330 157.198 129.329  1.00  0.00           N
ATOM   1572  CB  CYS A 229     151.565 155.707 131.114  1.00  0.00           C
ATOM   1573  SG  CYS A 229     151.108 155.493 132.850  1.00  0.00           S
ATOM   1574  CA  CYS A 245     149.861 174.796 144.161  1.00  0.00           C
ATOM   1575  C   CYS A 245     150.551 176.135 144.387  1.00  0.00           C
ATOM   1576  O   CYS A 245     150.174 176.880 145.296  1.00  0.00           O
ATOM   1577  N   CYS A 245     149.507 174.612 142.764  1.00  0.00           N
ATOM   1578  CB  CYS A 245     150.755 173.647 144.635  1.00  0.00           C
ATOM   1579  SG  CYS A 245     149.847 172.170 145.145  1.00  0.00           S
ATOM   1580  CA  CYS A 286     165.530 171.708 132.081  1.00  0.00           C
ATOM   1581  C   CYS A 286     164.877 170.343 131.912  1.00  0.00           C
ATOM   1582  O   CYS A 286     165.583 169.380 131.593  1.00  0.00           O
ATOM   1583  N   CYS A 286     164.594 172.820 132.021  1.00  0.00           N
ATOM   1584  CB  CYS A 286     166.302 171.748 133.402  1.00  0.00           C
ATOM   1585  SG  CYS A 286     167.563 173.045 133.439  1.00  0.00           S
ATOM   1586  CA  CYS A 315     170.014 168.538 125.518  1.00  0.00           C
ATOM   1587  C   CYS A 315     170.078 167.747 126.815  1.00  0.00           C
ATOM   1588  O   CYS A 315     169.371 168.091 127.767  1.00  0.00           O
ATOM   1589  N   CYS A 315     171.295 168.609 124.837  1.00  0.00           N
ATOM   1590  CB  CYS A 315     168.967 167.916 124.589  1.00  0.00           C
ATOM   1591  SG  CYS A 315     167.270 168.381 124.955  1.00  0.00           S
ATOM   1592  CA  CYS A 340     174.079 178.611 160.224  1.00  0.00           C
ATOM   1593  C   CYS A 340     175.443 178.259 159.644  1.00  0.00           C
ATOM   1594  O   CYS A 340     176.170 177.469 160.257  1.00  0.00           O
ATOM   1595  N   CYS A 340     173.377 179.624 159.445  1.00  0.00           N
ATOM   1596  CB  CYS A 340     173.227 177.344 160.347  1.00  0.00           C
ATOM   1597  SG  CYS A 340     173.142 176.336 158.854  1.00  0.00           S
ATOM   1598  CA  SER A  67     185.087 168.074 133.158  1.00  0.00           C
ATOM   1599  C   SER A  67     184.221 168.997 134.005  1.00  0.00           C
ATOM   1600  O   SER A  67     183.947 168.706 135.177  1.00  0.00           O
ATOM   1601  N   SER A  67     184.319 167.522 132.052  1.00  0.00           N
ATOM   1602  CB  SER A  67     186.314 168.817 132.625  1.00  0.00           C
ATOM   1603  OG  SER A  67     187.217 167.927 131.993  1.00  0.00           O
ATOM   1604  CA  SER A  78     179.510 166.925 148.422  1.00  0.00           C
ATOM   1605  C   SER A  78     179.486 168.005 149.497  1.00  0.00           C
ATOM   1606  O   SER A  78     179.386 167.694 150.690  1.00  0.00           O
ATOM   1607  N   SER A  78     178.680 167.291 147.279  1.00  0.00           N
ATOM   1608  CB  SER A  78     180.944 166.657 147.965  1.00  0.00           C
ATOM   1609  OG  SER A  78     181.579 167.855 147.552  1.00  0.00           O
ATOM   1610  CA  SER A 116     179.624 160.288 128.895  1.00  0.00           C
ATOM   1611  C   SER A 116     180.541 159.247 128.267  1.00  0.00           C
ATOM   1612  O   SER A 116     180.959 159.401 127.112  1.00  0.00           O
ATOM   1613  N   SER A 116     178.639 159.671 129.779  1.00  0.00           N
ATOM   1614  CB  SER A 116     180.448 161.323 129.660  1.00  0.00           C
ATOM   1615  OG  SER A 116     181.514 160.706 130.360  1.00  0.00           O
ATOM   1616  CA  SER A 123     179.655 151.822 123.035  1.00  0.00           C
ATOM   1617  C   SER A 123     180.145 151.751 124.481  1.00  0.00           C
ATOM   1618  O   SER A 123     180.949 152.575 124.934  1.00  0.00           O
ATOM   1619  N   SER A 123     179.932 153.133 122.467  1.00  0.00           N
ATOM   1620  CB  SER A 123     180.286 150.733 122.165  1.00  0.00           C
ATOM   1621  OG  SER A 123     179.685 150.696 120.883  1.00  0.00           O
ATOM   1622  CA  SER A 136     167.405 151.498 136.904  1.00  0.00           C
ATOM   1623  C   SER A 136     167.643 152.724 137.777  1.00  0.00           C
ATOM   1624  O   SER A 136     166.690 153.370 138.227  1.00  0.00           O
ATOM   1625  N   SER A 136     168.321 151.468 135.767  1.00  0.00           N
ATOM   1626  CB  SER A 136     167.547 150.218 137.728  1.00  0.00           C
ATOM   1627  OG  SER A 136     166.683 150.240 138.851  1.00  0.00           O
ATOM   1628  CA  SER A 145     163.475 163.858 142.008  1.00  0.00           C
ATOM   1629  C   SER A 145     162.200 164.619 141.670  1.00  0.00           C
ATOM   1630  O   SER A 145     161.868 165.616 142.328  1.00  0.00           O
ATOM   1631  N   SER A 145     163.238 162.418 142.013  1.00  0.00           N
ATOM   1632  CB  SER A 145     164.586 164.207 141.018  1.00  0.00           C
ATOM   1633  OG  SER A 145     165.864 164.029 141.601  1.00  0.00           O
ATOM   1634  CA  SER A 153     155.382 172.054 146.519  1.00  0.00           C
ATOM   1635  C   SER A 153     154.012 171.917 147.169  1.00  0.00           C
ATOM   1636  O   SER A 153     153.404 172.918 147.571  1.00  0.00           O
ATOM   1637  N   SER A 153     156.285 170.993 146.958  1.00  0.00           N
ATOM   1638  CB  SER A 153     155.250 172.036 144.999  1.00  0.00           C
ATOM   1639  OG  SER A 153     154.197 172.883 144.574  1.00  0.00           O
ATOM   1640  CA  SER A 186     159.749 155.014 142.581  1.00  0.00           C
ATOM   1641  C   SER A 186     160.514 153.696 142.504  1.00  0.00           C
ATOM   1642  O   SER A 186     160.965 153.293 141.426  1.00  0.00           O
ATOM   1643  N   SER A 186     158.618 154.919 143.498  1.00  0.00           N
ATOM   1644  CB  SER A 186     160.675 156.152 143.011  1.00  0.00           C
ATOM   1645  OG  SER A 186     160.009 157.402 142.952  1.00  0.00           O
ATOM   1646  CA  SER A 187     161.313 151.696 143.647  1.00  0.00           C
ATOM   1647  C   SER A 187     160.503 150.635 142.915  1.00  0.00           C
ATOM   1648  O   SER A 187     161.084 149.747 142.287  1.00  0.00           O
ATOM   1649  N   SER A 187     160.652 153.000 143.637  1.00  0.00           N
ATOM   1650  CB  SER A 187     161.583 151.255 145.085  1.00  0.00           C
ATOM   1651  OG  SER A 187     162.125 149.946 145.122  1.00  0.00           O
ATOM   1652  CA  SER A 188     158.337 149.761 142.247  1.00  0.00           C
ATOM   1653  C   SER A 188     158.478 149.975 140.745  1.00  0.00           C
ATOM   1654  O   SER A 188     158.600 149.008 139.979  1.00  0.00           O
ATOM   1655  N   SER A 188     159.172 150.695 142.997  1.00  0.00           N
ATOM   1656  CB  SER A 188     156.876 149.903 142.672  1.00  0.00           C
ATOM   1657  OG  SER A 188     156.239 150.943 141.952  1.00  0.00           O
ATOM   1658  CA  SER A 192     159.582 147.055 136.778  1.00  0.00           C
ATOM   1659  C   SER A 192     160.555 147.307 135.631  1.00  0.00           C
ATOM   1660  O   SER A 192     160.608 146.533 134.666  1.00  0.00           O
ATOM   1661  N   SER A 192     160.198 147.373 138.064  1.00  0.00           N
ATOM   1662  CB  SER A 192     158.304 147.868 136.587  1.00  0.00           C
ATOM   1663  OG  SER A 192     158.599 149.239 136.385  1.00  0.00           O
ATOM   1664  CA  SER A 211     168.641 149.811 126.259  1.00  0.00           C
ATOM   1665  C   SER A 211     167.514 149.013 126.906  1.00  0.00           C
ATOM   1666  O   SER A 211     167.754 147.959 127.504  1.00  0.00           O
ATOM   1667  N   SER A 211     169.767 148.903 126.092  1.00  0.00           N
ATOM   1668  CB  SER A 211     168.248 150.434 124.909  1.00  0.00           C
ATOM   1669  OG  SER A 211     167.233 151.409 125.073  1.00  0.00           O
ATOM   1670  CA  SER A 220     155.275 149.883 119.444  1.00  0.00           C
ATOM   1671  C   SER A 220     154.135 150.218 120.394  1.00  0.00           C
ATOM   1672  O   SER A 220     154.207 151.235 121.089  1.00  0.00           O
ATOM   1673  N   SER A 220     155.259 148.488 119.041  1.00  0.00           N
ATOM   1674  CB  SER A 220     155.215 150.787 118.213  1.00  0.00           C
ATOM   1675  OG  SER A 220     153.984 150.632 117.530  1.00  0.00           O
ATOM   1676  CA  SER A 255     144.957 187.841 150.590  1.00  0.00           C
ATOM   1677  C   SER A 255     145.103 188.187 152.068  1.00  0.00           C
ATOM   1678  O   SER A 255     144.301 188.966 152.596  1.00  0.00           O
ATOM   1679  N   SER A 255     146.241 187.601 149.939  1.00  0.00           N
ATOM   1680  CB  SER A 255     144.056 186.618 150.424  1.00  0.00           C
ATOM   1681  OG  SER A 255     144.495 185.552 151.248  1.00  0.00           O
ATOM   1682  CA  SER A 260     150.589 192.032 151.663  1.00  0.00           C
ATOM   1683  C   SER A 260     151.128 193.361 151.152  1.00  0.00           C
ATOM   1684  O   SER A 260     150.628 193.865 150.140  1.00  0.00           O
ATOM   1685  N   SER A 260     151.232 191.583 152.891  1.00  0.00           N
ATOM   1686  CB  SER A 260     149.073 192.128 151.859  1.00  0.00           C
ATOM   1687  OG  SER A 260     148.496 190.836 151.928  1.00  0.00           O
ATOM   1688  CA  SER A 262     154.888 197.807 152.880  1.00  0.00           C
ATOM   1689  C   SER A 262     156.161 198.249 152.167  1.00  0.00           C
ATOM   1690  O   SER A 262     156.399 197.879 151.013  1.00  0.00           O
ATOM   1691  N   SER A 262     154.396 196.619 152.192  1.00  0.00           N
ATOM   1692  CB  SER A 262     155.106 197.531 154.377  1.00  0.00           C
ATOM   1693  OG  SER A 262     153.871 197.370 155.052  1.00  0.00           O
ATOM   1694  CA  SER A 301     158.392 158.025 113.579  1.00  0.00           C
ATOM   1695  C   SER A 301     158.856 159.419 113.174  1.00  0.00           C
ATOM   1696  O   SER A 301     158.119 160.149 112.503  1.00  0.00           O
ATOM   1697  N   SER A 301     156.986 158.041 113.979  1.00  0.00           N
ATOM   1698  CB  SER A 301     158.631 157.062 112.410  1.00  0.00           C
ATOM   1699  OG  SER A 301     159.999 157.044 112.039  1.00  0.00           O
ATOM   1700  CA  SER A 303     164.134 159.211 112.986  1.00  0.00           C
ATOM   1701  C   SER A 303     165.162 160.247 113.429  1.00  0.00           C
ATOM   1702  O   SER A 303     164.811 161.243 114.070  1.00  0.00           O
ATOM   1703  N   SER A 303     162.773 159.691 113.236  1.00  0.00           N
ATOM   1704  CB  SER A 303     164.348 158.817 111.517  1.00  0.00           C
ATOM   1705  CA  SER A 305     170.174 162.749 111.610  1.00  0.00           C
ATOM   1706  C   SER A 305     171.435 163.294 112.268  1.00  0.00           C
ATOM   1707  O   SER A 305     171.669 163.048 113.455  1.00  0.00           O
ATOM   1708  N   SER A 305     169.255 162.256 112.630  1.00  0.00           N
ATOM   1709  CB  SER A 305     169.505 163.826 110.754  1.00  0.00           C
ATOM   1710  CA  SER A 310     175.011 166.983 118.807  1.00  0.00           C
ATOM   1711  C   SER A 310     173.916 167.529 119.715  1.00  0.00           C
ATOM   1712  O   SER A 310     174.180 167.891 120.869  1.00  0.00           O
ATOM   1713  N   SER A 310     174.530 165.863 118.004  1.00  0.00           N
ATOM   1714  CB  SER A 310     175.553 168.085 117.897  1.00  0.00           C
ATOM   1715  OG  SER A 310     176.627 167.611 117.105  1.00  0.00           O
ATOM   1716  CA  SER A 311     171.581 168.116 120.016  1.00  0.00           C
ATOM   1717  C   SER A 311     171.243 167.190 121.173  1.00  0.00           C
ATOM   1718  O   SER A 311     170.777 167.658 122.213  1.00  0.00           O
ATOM   1719  N   SER A 311     172.679 167.595 119.210  1.00  0.00           N
ATOM   1720  CB  SER A 311     170.343 168.347 119.151  1.00  0.00           C
ATOM   1721  OG  SER A 311     169.918 167.142 118.542  1.00  0.00           O
ATOM   1722  CA  SER A 323     171.672 168.501 138.484  1.00  0.00           C
ATOM   1723  C   SER A 323     172.845 169.177 139.179  1.00  0.00           C
ATOM   1724  O   SER A 323     173.015 169.029 140.394  1.00  0.00           O
ATOM   1725  N   SER A 323     171.166 169.301 137.375  1.00  0.00           N
ATOM   1726  CB  SER A 323     172.089 167.127 137.973  1.00  0.00           C
ATOM   1727  OG  SER A 323     171.025 166.506 137.273  1.00  0.00           O
ATOM   1728  CA  SER A 324     174.811 170.589 139.014  1.00  0.00           C
ATOM   1729  C   SER A 324     174.381 171.785 139.854  1.00  0.00           C
ATOM   1730  O   SER A 324     174.886 171.978 140.966  1.00  0.00           O
ATOM   1731  N   SER A 324     173.665 169.908 138.423  1.00  0.00           N
ATOM   1732  CB  SER A 324     175.780 171.029 137.918  1.00  0.00           C
ATOM   1733  OG  SER A 324     176.559 169.940 137.456  1.00  0.00           O
ATOM   1734  CA  TRP A 124     179.994 150.562 126.617  1.00  0.00           C
ATOM   1735  C   TRP A 124     180.906 149.358 126.803  1.00  0.00           C
ATOM   1736  O   TRP A 124     180.521 148.234 126.445  1.00  0.00           O
ATOM   1737  N   TRP A 124     179.655 150.750 125.211  1.00  0.00           N
ATOM   1738  CB  TRP A 124     178.725 150.411 127.462  1.00  0.00           C
ATOM   1739  CG  TRP A 124     177.691 149.482 126.905  1.00  0.00           C
ATOM   1740  CD1 TRP A 124     176.715 149.798 126.005  1.00  0.00           C
ATOM   1741  NE1 TRP A 124     175.940 148.699 125.742  1.00  0.00           N
ATOM   1742  CE2 TRP A 124     176.393 147.646 126.491  1.00  0.00           C
ATOM   1743  CD2 TRP A 124     177.489 148.105 127.245  1.00  0.00           C
ATOM   1744  CE3 TRP A 124     178.134 147.212 128.105  1.00  0.00           C
ATOM   1745  CZ3 TRP A 124     177.675 145.912 128.173  1.00  0.00           C
ATOM   1746  CH2 TRP A 124     176.581 145.489 127.417  1.00  0.00           C
ATOM   1747  CZ2 TRP A 124     175.927 146.339 126.574  1.00  0.00           C
ATOM   1748  CA  TRP A 183     160.430 156.549 147.204  1.00  0.00           C
ATOM   1749  C   TRP A 183     160.172 155.069 146.941  1.00  0.00           C
ATOM   1750  O   TRP A 183     160.841 154.489 146.082  1.00  0.00           O
ATOM   1751  N   TRP A 183     159.217 157.276 147.561  1.00  0.00           N
ATOM   1752  CB  TRP A 183     161.487 156.745 148.296  1.00  0.00           C
ATOM   1753  CG  TRP A 183     162.277 158.023 148.116  1.00  0.00           C
ATOM   1754  CD1 TRP A 183     161.790 159.296 148.184  1.00  0.00           C
ATOM   1755  NE1 TRP A 183     162.797 160.205 147.982  1.00  0.00           N
ATOM   1756  CE2 TRP A 183     163.974 159.529 147.795  1.00  0.00           C
ATOM   1757  CD2 TRP A 183     163.687 158.152 147.875  1.00  0.00           C
ATOM   1758  CE3 TRP A 183     164.731 157.240 147.718  1.00  0.00           C
ATOM   1759  CZ3 TRP A 183     166.006 157.724 147.480  1.00  0.00           C
ATOM   1760  CH2 TRP A 183     166.258 159.097 147.403  1.00  0.00           C
ATOM   1761  CZ2 TRP A 183     165.258 160.013 147.555  1.00  0.00           C
ATOM   1762  CA  TRP A 221     151.909 149.705 121.229  1.00  0.00           C
ATOM   1763  C   TRP A 221     152.216 149.737 122.719  1.00  0.00           C
ATOM   1764  O   TRP A 221     151.854 150.694 123.411  1.00  0.00           O
ATOM   1765  N   TRP A 221     153.097 149.379 120.447  1.00  0.00           N
ATOM   1766  CB  TRP A 221     150.784 148.713 120.930  1.00  0.00           C
ATOM   1767  CG  TRP A 221     150.007 149.093 119.718  1.00  0.00           C
ATOM   1768  CD1 TRP A 221     150.410 149.935 118.721  1.00  0.00           C
ATOM   1769  NE1 TRP A 221     149.427 150.054 117.776  1.00  0.00           N
ATOM   1770  CE2 TRP A 221     148.354 149.295 118.155  1.00  0.00           C
ATOM   1771  CD2 TRP A 221     148.680 148.678 119.378  1.00  0.00           C
ATOM   1772  CE3 TRP A 221     147.738 147.840 119.983  1.00  0.00           C
ATOM   1773  CZ3 TRP A 221     146.525 147.650 119.356  1.00  0.00           C
ATOM   1774  CH2 TRP A 221     146.233 148.280 118.138  1.00  0.00           C
ATOM   1775  CZ2 TRP A 221     147.134 149.103 117.526  1.00  0.00           C
ATOM   1776  CA  TRP A 222     153.214 148.736 124.661  1.00  0.00           C
ATOM   1777  C   TRP A 222     154.304 149.752 124.976  1.00  0.00           C
ATOM   1778  O   TRP A 222     154.307 150.329 126.071  1.00  0.00           O
ATOM   1779  N   TRP A 222     152.905 148.713 123.235  1.00  0.00           N
ATOM   1780  CB  TRP A 222     153.603 147.344 125.151  1.00  0.00           C
ATOM   1781  CG  TRP A 222     152.420 146.434 125.318  1.00  0.00           C
ATOM   1782  CD1 TRP A 222     152.075 145.383 124.521  1.00  0.00           C
ATOM   1783  NE1 TRP A 222     150.920 144.799 124.979  1.00  0.00           N
ATOM   1784  CE2 TRP A 222     150.486 145.483 126.084  1.00  0.00           C
ATOM   1785  CD2 TRP A 222     151.404 146.523 126.324  1.00  0.00           C
ATOM   1786  CE3 TRP A 222     151.187 147.377 127.409  1.00  0.00           C
ATOM   1787  CZ3 TRP A 222     150.078 147.168 128.205  1.00  0.00           C
ATOM   1788  CH2 TRP A 222     149.183 146.124 127.941  1.00  0.00           C
ATOM   1789  CZ2 TRP A 222     149.369 145.273 126.887  1.00  0.00           C
ATOM   1790  CA  TRP A 287     162.889 168.957 131.833  1.00  0.00           C
ATOM   1791  C   TRP A 287     161.856 169.040 130.716  1.00  0.00           C
ATOM   1792  O   TRP A 287     161.150 168.054 130.477  1.00  0.00           O
ATOM   1793  N   TRP A 287     163.562 170.220 132.110  1.00  0.00           N
ATOM   1794  CB  TRP A 287     162.227 168.410 133.105  1.00  0.00           C
ATOM   1795  CG  TRP A 287     163.225 167.972 134.135  1.00  0.00           C
ATOM   1796  CD1 TRP A 287     163.524 168.602 135.307  1.00  0.00           C
ATOM   1797  NE1 TRP A 287     164.496 167.907 135.985  1.00  0.00           N
ATOM   1798  CE2 TRP A 287     164.851 166.808 135.249  1.00  0.00           C
ATOM   1799  CD2 TRP A 287     164.073 166.817 134.074  1.00  0.00           C
ATOM   1800  CE3 TRP A 287     164.248 165.789 133.142  1.00  0.00           C
ATOM   1801  CZ3 TRP A 287     165.178 164.800 133.411  1.00  0.00           C
ATOM   1802  CH2 TRP A 287     165.936 164.819 134.587  1.00  0.00           C
ATOM   1803  CZ2 TRP A 287     165.788 165.812 135.517  1.00  0.00           C
ATOM   1804  CA  LEU A  74     180.061 166.606 142.471  1.00  0.00           C
ATOM   1805  C   LEU A  74     180.496 167.458 143.658  1.00  0.00           C
ATOM   1806  O   LEU A  74     180.207 167.116 144.811  1.00  0.00           O
ATOM   1807  N   LEU A  74     179.499 167.426 141.403  1.00  0.00           N
ATOM   1808  CB  LEU A  74     181.236 165.786 141.937  1.00  0.00           C
ATOM   1809  CA  LEU A  79     179.504 170.367 150.063  1.00  0.00           C
ATOM   1810  C   LEU A  79     178.142 170.438 150.743  1.00  0.00           C
ATOM   1811  O   LEU A  79     178.066 170.667 151.956  1.00  0.00           O
ATOM   1812  N   LEU A  79     179.563 169.277 149.094  1.00  0.00           N
ATOM   1813  CB  LEU A  79     179.834 171.695 149.382  1.00  0.00           C
ATOM   1814  CG  LEU A  79     181.313 171.953 149.085  1.00  0.00           C
ATOM   1815  CD1 LEU A  79     181.495 173.289 148.381  1.00  0.00           C
ATOM   1816  CD2 LEU A  79     182.138 171.898 150.361  1.00  0.00           C
ATOM   1817  CA  LEU A 101     167.162 166.060 146.687  1.00  0.00           C
ATOM   1818  C   LEU A 101     168.666 166.140 146.454  1.00  0.00           C
ATOM   1819  O   LEU A 101     169.136 165.954 145.324  1.00  0.00           O
ATOM   1820  N   LEU A 101     166.854 165.415 147.960  1.00  0.00           N
ATOM   1821  CB  LEU A 101     166.532 167.451 146.647  1.00  0.00           C
ATOM   1822  CG  LEU A 101     166.156 168.012 145.277  1.00  0.00           C
ATOM   1823  CD1 LEU A 101     165.030 167.199 144.664  1.00  0.00           C
ATOM   1824  CD2 LEU A 101     165.746 169.465 145.416  1.00  0.00           C
ATOM   1825  CA  LEU A 103     171.356 162.649 147.341  1.00  0.00           C
ATOM   1826  C   LEU A 103     170.986 162.277 145.909  1.00  0.00           C
ATOM   1827  O   LEU A 103     171.770 161.626 145.206  1.00  0.00           O
ATOM   1828  N   LEU A 103     170.915 164.002 147.676  1.00  0.00           N
ATOM   1829  CB  LEU A 103     170.764 161.636 148.319  1.00  0.00           C
ATOM   1830  CG  LEU A 103     171.497 161.446 149.646  1.00  0.00           C
ATOM   1831  CD1 LEU A 103     170.983 160.195 150.338  1.00  0.00           C
ATOM   1832  CD2 LEU A 103     173.002 161.373 149.440  1.00  0.00           C
ATOM   1833  CA  LEU A 107     173.557 160.047 142.184  1.00  0.00           C
ATOM   1834  C   LEU A 107     173.514 160.322 140.682  1.00  0.00           C
ATOM   1835  O   LEU A 107     174.211 159.653 139.905  1.00  0.00           O
ATOM   1836  N   LEU A 107     173.618 161.285 142.960  1.00  0.00           N
ATOM   1837  CB  LEU A 107     172.349 159.214 142.609  1.00  0.00           C
ATOM   1838  CG  LEU A 107     172.365 158.607 144.012  1.00  0.00           C
ATOM   1839  CD1 LEU A 107     171.104 157.792 144.252  1.00  0.00           C
ATOM   1840  CD2 LEU A 107     173.606 157.755 144.214  1.00  0.00           C
ATOM   1841  CA  LEU A 120     182.118 158.920 123.496  1.00  0.00           C
ATOM   1842  C   LEU A 120     182.343 157.443 123.182  1.00  0.00           C
ATOM   1843  O   LEU A 120     181.964 156.562 123.956  1.00  0.00           O
ATOM   1844  N   LEU A 120     180.864 159.071 124.212  1.00  0.00           N
ATOM   1845  CB  LEU A 120     183.275 159.493 124.314  1.00  0.00           C
ATOM   1846  CG  LEU A 120     184.667 159.458 123.679  1.00  0.00           C
ATOM   1847  CD1 LEU A 120     184.689 160.288 122.407  1.00  0.00           C
ATOM   1848  CD2 LEU A 120     185.717 159.950 124.662  1.00  0.00           C
ATOM   1849  CA  LEU A 130     175.821 147.396 135.562  1.00  0.00           C
ATOM   1850  C   LEU A 130     175.176 148.333 134.550  1.00  0.00           C
ATOM   1851  O   LEU A 130     174.800 149.443 134.933  1.00  0.00           O
ATOM   1852  N   LEU A 130     175.777 145.999 135.152  1.00  0.00           N
ATOM   1853  CB  LEU A 130     177.252 147.856 135.869  1.00  0.00           C
ATOM   1854  CG  LEU A 130     178.324 148.091 134.812  1.00  0.00           C
ATOM   1855  CD1 LEU A 130     179.434 148.922 135.414  1.00  0.00           C
ATOM   1856  CD2 LEU A 130     178.891 146.766 134.401  1.00  0.00           C
ATOM   1857  CA  LEU A 149     159.919 168.465 143.946  1.00  0.00           C
ATOM   1858  C   LEU A 149     158.432 168.783 143.864  1.00  0.00           C
ATOM   1859  O   LEU A 149     158.060 169.951 144.012  1.00  0.00           O
ATOM   1860  N   LEU A 149     160.185 167.074 144.297  1.00  0.00           N
ATOM   1861  CB  LEU A 149     160.599 168.821 142.622  1.00  0.00           C
ATOM   1862  CG  LEU A 149     162.125 168.920 142.657  1.00  0.00           C
ATOM   1863  CD1 LEU A 149     162.683 169.147 141.264  1.00  0.00           C
ATOM   1864  CD2 LEU A 149     162.553 170.038 143.592  1.00  0.00           C
ATOM   1865  CA  LEU A 167     150.033 171.846 162.206  1.00  0.00           C
ATOM   1866  C   LEU A 167     149.931 170.342 162.430  1.00  0.00           C
ATOM   1867  O   LEU A 167     150.809 169.741 163.060  1.00  0.00           O
ATOM   1868  N   LEU A 167     149.491 172.234 160.907  1.00  0.00           N
ATOM   1869  CB  LEU A 167     149.324 172.628 163.317  1.00  0.00           C
ATOM   1870  CG  LEU A 167     147.799 172.564 163.494  1.00  0.00           C
ATOM   1871  CD1 LEU A 167     147.323 171.417 164.385  1.00  0.00           C
ATOM   1872  CD2 LEU A 167     147.284 173.891 164.020  1.00  0.00           C
ATOM   1873  CA  LEU A 173     156.792 161.551 161.013  1.00  0.00           C
ATOM   1874  C   LEU A 173     155.961 161.464 159.738  1.00  0.00           C
ATOM   1875  O   LEU A 173     156.180 160.581 158.901  1.00  0.00           O
ATOM   1876  N   LEU A 173     157.226 162.922 161.271  1.00  0.00           N
ATOM   1877  CB  LEU A 173     156.001 161.020 162.208  1.00  0.00           C
ATOM   1878  CG  LEU A 173     155.140 159.782 161.957  1.00  0.00           C
ATOM   1879  CD1 LEU A 173     156.012 158.546 161.811  1.00  0.00           C
ATOM   1880  CD2 LEU A 173     154.124 159.598 163.072  1.00  0.00           C
ATOM   1881  CA  LEU A 184     158.836 153.068 147.296  1.00  0.00           C
ATOM   1882  C   LEU A 184     157.991 152.934 146.027  1.00  0.00           C
ATOM   1883  O   LEU A 184     158.071 151.912 145.342  1.00  0.00           O
ATOM   1884  N   LEU A 184     159.197 154.451 147.609  1.00  0.00           N
ATOM   1885  CB  LEU A 184     158.143 152.395 148.489  1.00  0.00           C
ATOM   1886  CG  LEU A 184     159.034 151.720 149.552  1.00  0.00           C
ATOM   1887  CD1 LEU A 184     159.785 150.549 148.925  1.00  0.00           C
ATOM   1888  CD2 LEU A 184     160.024 152.631 150.246  1.00  0.00           C
ATOM   1889  CA  LEU A 185     156.569 153.920 144.361  1.00  0.00           C
ATOM   1890  C   LEU A 185     157.623 154.058 143.265  1.00  0.00           C
ATOM   1891  O   LEU A 185     157.552 153.374 142.231  1.00  0.00           O
ATOM   1892  N   LEU A 185     157.180 153.941 145.693  1.00  0.00           N
ATOM   1893  CB  LEU A 185     155.485 154.993 144.208  1.00  0.00           C
ATOM   1894  CG  LEU A 185     154.047 154.657 144.643  1.00  0.00           C
ATOM   1895  CD1 LEU A 185     153.499 153.544 143.759  1.00  0.00           C
ATOM   1896  CD2 LEU A 185     153.886 154.266 146.098  1.00  0.00           C
ATOM   1897  CA  LEU A 196     161.801 144.726 131.667  1.00  0.00           C
ATOM   1898  C   LEU A 196     162.982 145.228 130.846  1.00  0.00           C
ATOM   1899  O   LEU A 196     162.925 145.162 129.614  1.00  0.00           O
ATOM   1900  N   LEU A 196     162.099 144.548 133.081  1.00  0.00           N
ATOM   1901  CB  LEU A 196     160.616 145.686 131.484  1.00  0.00           C
ATOM   1902  CG  LEU A 196     159.258 145.172 131.969  1.00  0.00           C
ATOM   1903  CD1 LEU A 196     158.183 146.231 131.783  1.00  0.00           C
ATOM   1904  CD2 LEU A 196     158.881 143.888 131.246  1.00  0.00           C
ATOM   1905  CA  LEU A 212     165.138 148.754 127.264  1.00  0.00           C
ATOM   1906  C   LEU A 212     164.961 147.515 126.392  1.00  0.00           C
ATOM   1907  O   LEU A 212     165.280 147.515 125.200  1.00  0.00           O
ATOM   1908  N   LEU A 212     166.289 149.521 126.812  1.00  0.00           N
ATOM   1909  CB  LEU A 212     163.859 149.599 127.233  1.00  0.00           C
ATOM   1910  CG  LEU A 212     163.161 149.962 125.913  1.00  0.00           C
ATOM   1911  CD1 LEU A 212     161.749 150.445 126.200  1.00  0.00           C
ATOM   1912  CD2 LEU A 212     163.911 151.017 125.108  1.00  0.00           C
ATOM   1913  CA  LEU A 224     153.948 154.043 123.697  1.00  0.00           C
ATOM   1914  C   LEU A 224     153.011 154.031 124.897  1.00  0.00           C
ATOM   1915  O   LEU A 224     152.876 155.059 125.564  1.00  0.00           O
ATOM   1916  N   LEU A 224     154.659 152.776 123.520  1.00  0.00           N
ATOM   1917  CB  LEU A 224     153.170 154.442 122.442  1.00  0.00           C
ATOM   1918  CG  LEU A 224     153.830 155.146 121.249  1.00  0.00           C
ATOM   1919  CD1 LEU A 224     154.776 154.309 120.414  1.00  0.00           C
ATOM   1920  CD2 LEU A 224     152.701 155.707 120.378  1.00  0.00           C
ATOM   1921  CA  LEU A 240     149.965 170.849 136.773  1.00  0.00           C
ATOM   1922  C   LEU A 240     149.803 171.053 138.277  1.00  0.00           C
ATOM   1923  O   LEU A 240     149.326 172.107 138.716  1.00  0.00           O
ATOM   1924  N   LEU A 240     151.285 170.322 136.445  1.00  0.00           N
ATOM   1925  CB  LEU A 240     148.887 169.912 136.228  1.00  0.00           C
ATOM   1926  CG  LEU A 240     147.436 170.396 136.193  1.00  0.00           C
ATOM   1927  CD1 LEU A 240     146.779 169.931 134.907  1.00  0.00           C
ATOM   1928  CD2 LEU A 240     146.650 169.892 137.394  1.00  0.00           C
ATOM   1929  CA  LEU A 248     147.319 179.464 144.841  1.00  0.00           C
ATOM   1930  C   LEU A 248     148.025 179.893 146.118  1.00  0.00           C
ATOM   1931  O   LEU A 248     147.455 180.648 146.916  1.00  0.00           O
ATOM   1932  N   LEU A 248     148.269 179.290 143.749  1.00  0.00           N
ATOM   1933  CB  LEU A 248     146.530 178.177 145.067  1.00  0.00           C
ATOM   1934  CG  LEU A 248     145.350 177.955 144.119  1.00  0.00           C
ATOM   1935  CD1 LEU A 248     144.653 176.640 144.428  1.00  0.00           C
ATOM   1936  CD2 LEU A 248     144.371 179.113 144.193  1.00  0.00           C
ATOM   1937  CA  LEU A 251     147.125 184.218 145.669  1.00  0.00           C
ATOM   1938  C   LEU A 251     146.636 184.331 147.108  1.00  0.00           C
ATOM   1939  O   LEU A 251     146.006 185.333 147.465  1.00  0.00           O
ATOM   1940  N   LEU A 251     148.417 183.543 145.572  1.00  0.00           N
ATOM   1941  CB  LEU A 251     146.087 183.492 144.818  1.00  0.00           C
ATOM   1942  CG  LEU A 251     146.091 183.842 143.330  1.00  0.00           C
ATOM   1943  CD1 LEU A 251     145.039 183.037 142.584  1.00  0.00           C
ATOM   1944  CD2 LEU A 251     145.873 185.331 143.132  1.00  0.00           C
ATOM   1945  CA  LEU A 253     149.787 185.166 150.265  1.00  0.00           C
ATOM   1946  C   LEU A 253     149.381 186.621 150.086  1.00  0.00           C
ATOM   1947  O   LEU A 253     149.645 187.448 150.966  1.00  0.00           O
ATOM   1948  N   LEU A 253     148.829 184.270 149.634  1.00  0.00           N
ATOM   1949  CB  LEU A 253     151.185 184.939 149.690  1.00  0.00           C
ATOM   1950  CG  LEU A 253     152.096 183.951 150.421  1.00  0.00           C
ATOM   1951  CD1 LEU A 253     153.488 183.950 149.812  1.00  0.00           C
ATOM   1952  CD2 LEU A 253     152.161 184.269 151.904  1.00  0.00           C
ATOM   1953  CA  LEU A 258     150.268 190.379 156.927  1.00  0.00           C
ATOM   1954  C   LEU A 258     150.868 190.066 155.560  1.00  0.00           C
ATOM   1955  O   LEU A 258     150.232 189.437 154.709  1.00  0.00           O
ATOM   1956  N   LEU A 258     148.817 190.388 156.840  1.00  0.00           N
ATOM   1957  CB  LEU A 258     150.721 189.353 157.968  1.00  0.00           C
ATOM   1958  CG  LEU A 258     152.191 189.259 158.379  1.00  0.00           C
ATOM   1959  CD1 LEU A 258     152.734 190.616 158.781  1.00  0.00           C
ATOM   1960  CD2 LEU A 258     152.334 188.271 159.520  1.00  0.00           C
ATOM   1961  CA  LEU A 259     152.933 190.329 154.168  1.00  0.00           C
ATOM   1962  C   LEU A 259     152.380 190.911 152.871  1.00  0.00           C
ATOM   1963  O   LEU A 259     153.028 190.768 151.830  1.00  0.00           O
ATOM   1964  N   LEU A 259     152.083 190.571 155.334  1.00  0.00           N
ATOM   1965  CB  LEU A 259     153.214 188.833 153.945  1.00  0.00           C
ATOM   1966  CG  LEU A 259     153.770 188.039 155.126  1.00  0.00           C
ATOM   1967  CD1 LEU A 259     153.598 186.552 154.885  1.00  0.00           C
ATOM   1968  CD2 LEU A 259     155.232 188.382 155.357  1.00  0.00           C
ATOM   1969  CA  LEU A 269     157.467 188.963 149.006  1.00  0.00           C
ATOM   1970  C   LEU A 269     157.678 188.912 147.498  1.00  0.00           C
ATOM   1971  O   LEU A 269     157.501 187.850 146.891  1.00  0.00           O
ATOM   1972  N   LEU A 269     158.373 189.909 149.647  1.00  0.00           N
ATOM   1973  CB  LEU A 269     156.013 189.296 149.333  1.00  0.00           C
ATOM   1974  CG  LEU A 269     155.110 188.058 149.286  1.00  0.00           C
ATOM   1975  CD1 LEU A 269     155.710 186.920 150.105  1.00  0.00           C
ATOM   1976  CD2 LEU A 269     153.707 188.365 149.759  1.00  0.00           C
ATOM   1977  CA  LEU A 275     162.690 182.876 143.682  1.00  0.00           C
ATOM   1978  C   LEU A 275     161.889 181.637 143.301  1.00  0.00           C
ATOM   1979  O   LEU A 275     162.410 180.728 142.642  1.00  0.00           O
ATOM   1980  N   LEU A 275     161.942 184.099 143.404  1.00  0.00           N
ATOM   1981  CB  LEU A 275     163.088 182.832 145.159  1.00  0.00           C
ATOM   1982  CG  LEU A 275     163.928 181.646 145.641  1.00  0.00           C
ATOM   1983  CD1 LEU A 275     165.071 182.135 146.512  1.00  0.00           C
ATOM   1984  CD2 LEU A 275     163.071 180.652 146.414  1.00  0.00           C
ATOM   1985  CA  LEU A 277     159.185 181.513 139.774  1.00  0.00           C
ATOM   1986  C   LEU A 277     160.436 181.082 139.022  1.00  0.00           C
ATOM   1987  O   LEU A 277     160.335 180.397 138.002  1.00  0.00           O
ATOM   1988  N   LEU A 277     159.396 181.496 141.216  1.00  0.00           N
ATOM   1989  CB  LEU A 277     158.737 182.902 139.320  1.00  0.00           C
ATOM   1990  CG  LEU A 277     157.227 183.115 139.179  1.00  0.00           C
ATOM   1991  CD1 LEU A 277     156.935 184.415 138.448  1.00  0.00           C
ATOM   1992  CD2 LEU A 277     156.575 181.941 138.464  1.00  0.00           C
ATOM   1993  CA  LEU A 295     158.082 162.137 122.480  1.00  0.00           C
ATOM   1994  C   LEU A 295     157.931 162.347 120.978  1.00  0.00           C
ATOM   1995  O   LEU A 295     157.147 161.650 120.323  1.00  0.00           O
ATOM   1996  N   LEU A 295     159.435 162.467 122.916  1.00  0.00           N
ATOM   1997  CB  LEU A 295     157.058 162.960 123.262  1.00  0.00           C
ATOM   1998  CG  LEU A 295     155.602 162.480 123.228  1.00  0.00           C
ATOM   1999  CD1 LEU A 295     154.957 162.709 124.578  1.00  0.00           C
ATOM   2000  CD2 LEU A 295     154.790 163.182 122.147  1.00  0.00           C
ATOM   2001  CA  LEU A 299     154.745 158.165 118.580  1.00  0.00           C
ATOM   2002  C   LEU A 299     154.970 157.394 117.280  1.00  0.00           C
ATOM   2003  O   LEU A 299     155.385 156.226 117.343  1.00  0.00           O
ATOM   2004  N   LEU A 299     156.020 158.105 119.321  1.00  0.00           N
ATOM   2005  CB  LEU A 299     154.238 159.600 118.428  1.00  0.00           C
ATOM   2006  CA  LEU A 309     173.763 163.570 117.659  1.00  0.00           C
ATOM   2007  C   LEU A 309     174.263 164.684 118.573  1.00  0.00           C
ATOM   2008  O   LEU A 309     174.410 164.488 119.784  1.00  0.00           O
ATOM   2009  N   LEU A 309     172.658 164.031 116.822  1.00  0.00           N
ATOM   2010  CB  LEU A 309     174.909 163.029 116.796  1.00  0.00           C
ATOM   2011  CG  LEU A 309     174.857 161.577 116.302  1.00  0.00           C
ATOM   2012  CD1 LEU A 309     173.839 161.360 115.195  1.00  0.00           C
ATOM   2013  CD2 LEU A 309     176.240 161.120 115.854  1.00  0.00           C
ATOM   2014  CA  LEU A 318     170.638 170.809 130.236  1.00  0.00           C
ATOM   2015  C   LEU A 318     170.233 170.111 131.530  1.00  0.00           C
ATOM   2016  O   LEU A 318     170.213 170.727 132.602  1.00  0.00           O
ATOM   2017  N   LEU A 318     171.580 169.995 129.473  1.00  0.00           N
ATOM   2018  CB  LEU A 318     169.407 171.121 129.384  1.00  0.00           C
ATOM   2019  CG  LEU A 318     169.658 171.757 128.016  1.00  0.00           C
ATOM   2020  CD1 LEU A 318     168.341 172.078 127.326  1.00  0.00           C
ATOM   2021  CD2 LEU A 318     170.518 173.005 128.146  1.00  0.00           C
ATOM   2022  CA  LEU A 325     173.125 173.853 140.017  1.00  0.00           C
ATOM   2023  C   LEU A 325     171.925 173.753 140.951  1.00  0.00           C
ATOM   2024  O   LEU A 325     171.635 174.728 141.648  1.00  0.00           O
ATOM   2025  N   LEU A 325     173.458 172.602 139.347  1.00  0.00           N
ATOM   2026  CB  LEU A 325     172.894 174.979 138.991  1.00  0.00           C
ATOM   2027  CG  LEU A 325     171.777 175.004 137.938  1.00  0.00           C
ATOM   2028  CD1 LEU A 325     170.465 175.588 138.458  1.00  0.00           C
ATOM   2029  CD2 LEU A 325     172.248 175.777 136.716  1.00  0.00           C
ATOM   2030  CA  LEU A 329     170.611 177.063 144.038  1.00  0.00           C
ATOM   2031  C   LEU A 329     169.972 176.963 145.414  1.00  0.00           C
ATOM   2032  O   LEU A 329     169.958 177.947 146.164  1.00  0.00           O
ATOM   2033  N   LEU A 329     171.752 176.163 143.908  1.00  0.00           N
ATOM   2034  CB  LEU A 329     169.562 176.759 142.965  1.00  0.00           C
ATOM   2035  CG  LEU A 329     168.292 177.610 142.929  1.00  0.00           C
ATOM   2036  CD1 LEU A 329     168.623 179.059 142.622  1.00  0.00           C
ATOM   2037  CD2 LEU A 329     167.310 177.051 141.912  1.00  0.00           C
ATOM   2038  CA  LEU A 333     170.012 180.794 148.416  1.00  0.00           C
ATOM   2039  C   LEU A 333     169.095 180.574 149.611  1.00  0.00           C
ATOM   2040  O   LEU A 333     168.402 181.510 150.026  1.00  0.00           O
ATOM   2041  N   LEU A 333     171.008 179.741 148.263  1.00  0.00           N
ATOM   2042  CB  LEU A 333     169.169 180.933 147.143  1.00  0.00           C
ATOM   2043  CG  LEU A 333     169.683 181.827 146.004  1.00  0.00           C
ATOM   2044  CD1 LEU A 333     171.008 181.358 145.401  1.00  0.00           C
ATOM   2045  CD2 LEU A 333     168.619 181.984 144.925  1.00  0.00           C
ATOM   2046  CA  ILE A  58     181.934 168.013 118.712  1.00  0.00           C
ATOM   2047  C   ILE A  58     183.094 167.490 119.564  1.00  0.00           C
ATOM   2048  O   ILE A  58     182.969 167.510 120.796  1.00  0.00           O
ATOM   2049  N   ILE A  58     182.298 169.162 117.882  1.00  0.00           N
ATOM   2050  CB  ILE A  58     181.335 166.883 117.855  1.00  0.00           C
ATOM   2051  CG2 ILE A  58     180.981 165.686 118.726  1.00  0.00           C
ATOM   2052  CG1 ILE A  58     180.103 167.381 117.098  1.00  0.00           C
ATOM   2053  CD1 ILE A  58     179.614 166.421 116.035  1.00  0.00           C
ATOM   2054  CA  ILE A  61     183.538 170.131 123.729  1.00  0.00           C
ATOM   2055  C   ILE A  61     183.070 169.046 124.698  1.00  0.00           C
ATOM   2056  O   ILE A  61     182.629 169.379 125.810  1.00  0.00           O
ATOM   2057  N   ILE A  61     184.451 169.618 122.715  1.00  0.00           N
ATOM   2058  CB  ILE A  61     182.330 170.835 123.068  1.00  0.00           C
ATOM   2059  CG2 ILE A  61     181.251 169.839 122.660  1.00  0.00           C
ATOM   2060  CG1 ILE A  61     181.752 171.911 123.993  1.00  0.00           C
ATOM   2061  CD1 ILE A  61     182.689 173.074 124.236  1.00  0.00           C
ATOM   2062  CA  ILE A  62     182.750 166.679 125.200  1.00  0.00           C
ATOM   2063  C   ILE A  62     183.635 166.604 126.437  1.00  0.00           C
ATOM   2064  O   ILE A  62     183.141 166.444 127.560  1.00  0.00           O
ATOM   2065  N   ILE A  62     183.181 167.766 124.324  1.00  0.00           N
ATOM   2066  CB  ILE A  62     182.739 165.346 124.430  1.00  0.00           C
ATOM   2067  CG2 ILE A  62     182.200 164.221 125.304  1.00  0.00           C
ATOM   2068  CG1 ILE A  62     181.915 165.474 123.147  1.00  0.00           C
ATOM   2069  CD1 ILE A  62     180.444 165.734 123.388  1.00  0.00           C
ATOM   2070  CA  ILE A  84     173.741 169.064 156.121  1.00  0.00           C
ATOM   2071  C   ILE A  84     174.048 167.953 157.118  1.00  0.00           C
ATOM   2072  O   ILE A  84     173.182 167.598 157.928  1.00  0.00           O
ATOM   2073  N   ILE A  84     174.959 169.600 155.526  1.00  0.00           N
ATOM   2074  CB  ILE A  84     172.764 168.583 155.031  1.00  0.00           C
ATOM   2075  CG2 ILE A  84     173.054 167.146 154.615  1.00  0.00           C
ATOM   2076  CG1 ILE A  84     171.316 168.724 155.508  1.00  0.00           C
ATOM   2077  CD1 ILE A  84     170.288 168.372 154.458  1.00  0.00           C
ATOM   2078  CA  ILE A  85     175.653 166.410 158.086  1.00  0.00           C
ATOM   2079  C   ILE A  85     176.275 167.058 159.318  1.00  0.00           C
ATOM   2080  O   ILE A  85     176.049 166.602 160.442  1.00  0.00           O
ATOM   2081  N   ILE A  85     175.261 167.406 157.096  1.00  0.00           N
ATOM   2082  CB  ILE A  85     176.609 165.384 157.447  1.00  0.00           C
ATOM   2083  CA  ILE A  96     164.533 165.721 154.803  1.00  0.00           C
ATOM   2084  C   ILE A  96     164.383 165.793 153.284  1.00  0.00           C
ATOM   2085  O   ILE A  96     165.027 165.034 152.550  1.00  0.00           O
ATOM   2086  N   ILE A  96     164.489 167.057 155.387  1.00  0.00           N
ATOM   2087  CB  ILE A  96     163.481 164.804 155.464  1.00  0.00           C
ATOM   2088  CG2 ILE A  96     163.599 164.869 156.967  1.00  0.00           C
ATOM   2089  CG1 ILE A  96     162.049 165.186 155.094  1.00  0.00           C
ATOM   2090  CD1 ILE A  96     161.042 164.125 155.434  1.00  0.00           C
ATOM   2091  CA  ILE A  98     166.616 168.907 150.909  1.00  0.00           C
ATOM   2092  C   ILE A  98     167.662 167.798 150.869  1.00  0.00           C
ATOM   2093  O   ILE A  98     168.436 167.687 149.910  1.00  0.00           O
ATOM   2094  N   ILE A  98     165.337 168.383 151.386  1.00  0.00           N
ATOM   2095  CB  ILE A  98     167.067 170.088 151.790  1.00  0.00           C
ATOM   2096  CG2 ILE A  98     168.486 170.522 151.448  1.00  0.00           C
ATOM   2097  CG1 ILE A  98     166.108 171.268 151.634  1.00  0.00           C
ATOM   2098  CD1 ILE A  98     166.082 171.854 150.248  1.00  0.00           C
ATOM   2099  CA  ILE A 133     171.941 148.983 137.201  1.00  0.00           C
ATOM   2100  C   ILE A 133     171.841 150.482 136.928  1.00  0.00           C
ATOM   2101  O   ILE A 133     171.065 151.190 137.579  1.00  0.00           O
ATOM   2102  N   ILE A 133     171.879 148.223 135.956  1.00  0.00           N
ATOM   2103  CB  ILE A 133     173.223 148.624 137.977  1.00  0.00           C
ATOM   2104  CG2 ILE A 133     173.549 149.664 139.026  1.00  0.00           C
ATOM   2105  CG1 ILE A 133     173.081 147.248 138.633  1.00  0.00           C
ATOM   2106  CD1 ILE A 133     174.360 146.735 139.259  1.00  0.00           C
ATOM   2107  CA  ILE A 135     169.305 152.315 133.701  1.00  0.00           C
ATOM   2108  C   ILE A 135     168.282 152.421 134.829  1.00  0.00           C
ATOM   2109  O   ILE A 135     167.464 153.356 134.870  1.00  0.00           O
ATOM   2110  N   ILE A 135     170.631 151.991 134.236  1.00  0.00           N
ATOM   2111  CB  ILE A 135     168.879 151.280 132.641  1.00  0.00           C
ATOM   2112  CG2 ILE A 135     167.406 151.430 132.281  1.00  0.00           C
ATOM   2113  CG1 ILE A 135     169.747 151.404 131.387  1.00  0.00           C
ATOM   2114  CD1 ILE A 135     169.628 152.744 130.695  1.00  0.00           C
ATOM   2115  CA  ILE A 137     169.247 154.257 138.795  1.00  0.00           C
ATOM   2116  C   ILE A 137     168.763 155.515 138.086  1.00  0.00           C
ATOM   2117  O   ILE A 137     168.217 156.425 138.715  1.00  0.00           O
ATOM   2118  N   ILE A 137     168.915 153.065 138.013  1.00  0.00           N
ATOM   2119  CB  ILE A 137     170.757 154.321 139.094  1.00  0.00           C
ATOM   2120  CG2 ILE A 137     171.163 155.668 139.679  1.00  0.00           C
ATOM   2121  CG1 ILE A 137     171.172 153.205 140.051  1.00  0.00           C
ATOM   2122  CD1 ILE A 137     172.666 153.034 140.150  1.00  0.00           C
ATOM   2123  CA  ILE A 146     160.205 164.792 140.291  1.00  0.00           C
ATOM   2124  C   ILE A 146     159.185 164.697 141.426  1.00  0.00           C
ATOM   2125  O   ILE A 146     158.535 165.690 141.784  1.00  0.00           O
ATOM   2126  N   ILE A 146     161.457 164.139 140.667  1.00  0.00           N
ATOM   2127  CB  ILE A 146     159.669 164.194 138.977  1.00  0.00           C
ATOM   2128  CG2 ILE A 146     158.160 164.349 138.865  1.00  0.00           C
ATOM   2129  CG1 ILE A 146     160.357 164.860 137.784  1.00  0.00           C
ATOM   2130  CD1 ILE A 146     159.981 164.267 136.449  1.00  0.00           C
ATOM   2131  CA  ILE A 158     149.383 173.175 152.571  1.00  0.00           C
ATOM   2132  C   ILE A 158     149.962 173.869 153.794  1.00  0.00           C
ATOM   2133  O   ILE A 158     149.335 173.859 154.859  1.00  0.00           O
ATOM   2134  N   ILE A 158     150.123 173.509 151.356  1.00  0.00           N
ATOM   2135  CB  ILE A 158     149.341 171.642 152.744  1.00  0.00           C
ATOM   2136  CG2 ILE A 158     150.624 171.132 153.372  1.00  0.00           C
ATOM   2137  CG1 ILE A 158     148.134 171.214 153.585  1.00  0.00           C
ATOM   2138  CD1 ILE A 158     147.818 169.741 153.494  1.00  0.00           C
ATOM   2139  CA  ILE A 177     156.272 158.585 155.755  1.00  0.00           C
ATOM   2140  C   ILE A 177     155.809 158.871 154.326  1.00  0.00           C
ATOM   2141  O   ILE A 177     155.771 157.957 153.495  1.00  0.00           O
ATOM   2142  N   ILE A 177     157.055 159.700 156.280  1.00  0.00           N
ATOM   2143  CB  ILE A 177     155.107 158.204 156.700  1.00  0.00           C
ATOM   2144  CG2 ILE A 177     153.918 159.138 156.602  1.00  0.00           C
ATOM   2145  CG1 ILE A 177     154.627 156.786 156.396  1.00  0.00           C
ATOM   2146  CD1 ILE A 177     153.677 156.227 157.430  1.00  0.00           C
ATOM   2147  CA  ILE A 178     155.204 160.456 152.596  1.00  0.00           C
ATOM   2148  C   ILE A 178     156.445 160.333 151.715  1.00  0.00           C
ATOM   2149  O   ILE A 178     156.359 159.867 150.572  1.00  0.00           O
ATOM   2150  N   ILE A 178     155.508 160.126 153.989  1.00  0.00           N
ATOM   2151  CB  ILE A 178     154.564 161.858 152.501  1.00  0.00           C
ATOM   2152  CG2 ILE A 178     154.331 162.273 151.051  1.00  0.00           C
ATOM   2153  CG1 ILE A 178     153.250 161.893 153.285  1.00  0.00           C
ATOM   2154  CD1 ILE A 178     152.094 161.203 152.590  1.00  0.00           C
ATOM   2155  CA  ILE A 180     159.081 156.778 152.059  1.00  0.00           C
ATOM   2156  C   ILE A 180     158.074 156.228 151.053  1.00  0.00           C
ATOM   2157  O   ILE A 180     158.419 155.387 150.217  1.00  0.00           O
ATOM   2158  N   ILE A 180     158.896 158.214 152.247  1.00  0.00           N
ATOM   2159  CB  ILE A 180     159.011 156.052 153.416  1.00  0.00           C
ATOM   2160  CG2 ILE A 180     158.917 154.546 153.243  1.00  0.00           C
ATOM   2161  CG1 ILE A 180     160.244 156.396 154.254  1.00  0.00           C
ATOM   2162  CD1 ILE A 180     161.545 155.982 153.611  1.00  0.00           C
ATOM   2163  CA  ILE A 182     156.995 158.208 147.079  1.00  0.00           C
ATOM   2164  C   ILE A 182     158.270 157.487 146.637  1.00  0.00           C
ATOM   2165  O   ILE A 182     158.392 157.075 145.475  1.00  0.00           O
ATOM   2166  N   ILE A 182     156.638 157.834 148.447  1.00  0.00           N
ATOM   2167  CB  ILE A 182     157.101 159.739 146.917  1.00  0.00           C
ATOM   2168  CG2 ILE A 182     155.756 160.397 147.177  1.00  0.00           C
ATOM   2169  CG1 ILE A 182     158.182 160.348 147.810  1.00  0.00           C
ATOM   2170  CD1 ILE A 182     158.470 161.808 147.522  1.00  0.00           C
ATOM   2171  CA  ILE A 191     161.995 147.176 139.729  1.00  0.00           C
ATOM   2172  C   ILE A 191     161.251 146.665 138.497  1.00  0.00           C
ATOM   2173  O   ILE A 191     161.653 145.660 137.893  1.00  0.00           O
ATOM   2174  N   ILE A 191     161.900 148.631 139.801  1.00  0.00           N
ATOM   2175  CB  ILE A 191     161.513 146.522 141.048  1.00  0.00           C
ATOM   2176  CG2 ILE A 191     160.003 146.347 141.114  1.00  0.00           C
ATOM   2177  CG1 ILE A 191     162.171 145.155 141.254  1.00  0.00           C
ATOM   2178  CD1 ILE A 191     163.591 145.233 141.771  1.00  0.00           C
ATOM   2179  CA  ILE A 194     164.936 146.130 135.977  1.00  0.00           C
ATOM   2180  C   ILE A 194     164.450 144.751 135.545  1.00  0.00           C
ATOM   2181  O   ILE A 194     165.265 143.920 135.129  1.00  0.00           O
ATOM   2182  N   ILE A 194     163.870 147.124 135.906  1.00  0.00           N
ATOM   2183  CB  ILE A 194     165.565 146.093 137.388  1.00  0.00           C
ATOM   2184  CG2 ILE A 194     164.831 145.147 138.313  1.00  0.00           C
ATOM   2185  CG1 ILE A 194     167.020 145.638 137.316  1.00  0.00           C
ATOM   2186  CD1 ILE A 194     167.940 146.658 136.742  1.00  0.00           C
ATOM   2187  CA  ILE A 208     176.144 145.799 121.516  1.00  0.00           C
ATOM   2188  C   ILE A 208     175.725 147.115 122.166  1.00  0.00           C
ATOM   2189  O   ILE A 208     176.568 147.922 122.572  1.00  0.00           O
ATOM   2190  N   ILE A 208     177.156 146.084 120.506  1.00  0.00           N
ATOM   2191  CB  ILE A 208     176.657 144.776 122.544  1.00  0.00           C
ATOM   2192  CG2 ILE A 208     178.029 145.163 123.115  1.00  0.00           C
ATOM   2193  CG1 ILE A 208     175.609 144.520 123.627  1.00  0.00           C
ATOM   2194  CD1 ILE A 208     175.877 143.281 124.451  1.00  0.00           C
ATOM   2195  CA  ILE A 228     152.978 158.368 127.264  1.00  0.00           C
ATOM   2196  C   ILE A 228     152.428 158.368 128.688  1.00  0.00           C
ATOM   2197  O   ILE A 228     152.138 159.439 129.233  1.00  0.00           O
ATOM   2198  N   ILE A 228     153.900 157.258 127.055  1.00  0.00           N
ATOM   2199  CB  ILE A 228     151.860 158.360 126.195  1.00  0.00           C
ATOM   2200  CG2 ILE A 228     150.730 157.390 126.532  1.00  0.00           C
ATOM   2201  CG1 ILE A 228     151.313 159.774 125.986  1.00  0.00           C
ATOM   2202  CD1 ILE A 228     150.225 159.862 124.937  1.00  0.00           C
ATOM   2203  CA  ILE A 232     151.909 162.339 131.745  1.00  0.00           C
ATOM   2204  C   ILE A 232     152.168 162.325 133.249  1.00  0.00           C
ATOM   2205  O   ILE A 232     152.051 163.363 133.911  1.00  0.00           O
ATOM   2206  N   ILE A 232     152.931 161.570 131.041  1.00  0.00           N
ATOM   2207  CB  ILE A 232     150.483 161.868 131.378  1.00  0.00           C
ATOM   2208  CG2 ILE A 232     150.218 162.074 129.894  1.00  0.00           C
ATOM   2209  CG1 ILE A 232     150.214 160.414 131.762  1.00  0.00           C
ATOM   2210  CD1 ILE A 232     148.748 160.053 131.766  1.00  0.00           C
ATOM   2211  CA  ILE A 237     150.457 165.796 136.500  1.00  0.00           C
ATOM   2212  C   ILE A 237     151.443 166.542 137.390  1.00  0.00           C
ATOM   2213  O   ILE A 237     150.998 167.409 138.164  1.00  0.00           O
ATOM   2214  N   ILE A 237     150.891 165.725 135.104  1.00  0.00           N
ATOM   2215  CB  ILE A 237     150.117 164.377 137.015  1.00  0.00           C
ATOM   2216  CG2 ILE A 237     150.149 164.321 138.534  1.00  0.00           C
ATOM   2217  CG1 ILE A 237     148.749 163.943 136.489  1.00  0.00           C
ATOM   2218  CD1 ILE A 237     147.621 164.856 136.906  1.00  0.00           C
ATOM   2219  CA  ILE A 241     150.101 170.200 140.533  1.00  0.00           C
ATOM   2220  C   ILE A 241     151.018 171.292 141.074  1.00  0.00           C
ATOM   2221  O   ILE A 241     150.606 172.078 141.935  1.00  0.00           O
ATOM   2222  N   ILE A 241     150.228 170.073 139.083  1.00  0.00           N
ATOM   2223  CB  ILE A 241     150.338 168.844 141.228  1.00  0.00           C
ATOM   2224  CG2 ILE A 241     150.306 168.981 142.746  1.00  0.00           C
ATOM   2225  CG1 ILE A 241     149.299 167.821 140.771  1.00  0.00           C
ATOM   2226  CD1 ILE A 241     147.875 168.207 141.106  1.00  0.00           C
ATOM   2227  CA  ILE A 242     153.147 172.423 141.095  1.00  0.00           C
ATOM   2228  C   ILE A 242     152.651 173.816 140.696  1.00  0.00           C
ATOM   2229  O   ILE A 242     152.744 174.759 141.494  1.00  0.00           O
ATOM   2230  N   ILE A 242     152.258 171.382 140.578  1.00  0.00           N
ATOM   2231  CB  ILE A 242     154.615 172.166 140.678  1.00  0.00           C
ATOM   2232  CG2 ILE A 242     154.860 172.393 139.203  1.00  0.00           C
ATOM   2233  CG1 ILE A 242     155.566 173.071 141.457  1.00  0.00           C
ATOM   2234  CD1 ILE A 242     157.033 172.800 141.183  1.00  0.00           C
ATOM   2235  CA  ILE A 243     151.533 175.261 139.088  1.00  0.00           C
ATOM   2236  C   ILE A 243     150.308 175.644 139.912  1.00  0.00           C
ATOM   2237  O   ILE A 243     150.237 176.750 140.462  1.00  0.00           O
ATOM   2238  N   ILE A 243     152.053 173.961 139.507  1.00  0.00           N
ATOM   2239  CB  ILE A 243     151.228 175.253 137.578  1.00  0.00           C
ATOM   2240  CG2 ILE A 243     150.246 176.355 137.211  1.00  0.00           C
ATOM   2241  CG1 ILE A 243     152.518 175.419 136.774  1.00  0.00           C
ATOM   2242  CD1 ILE A 243     153.273 176.691 137.086  1.00  0.00           C
ATOM   2243  CA  ILE A 250     150.836 183.335 145.914  1.00  0.00           C
ATOM   2244  C   ILE A 250     149.520 184.088 146.102  1.00  0.00           C
ATOM   2245  O   ILE A 250     149.484 185.150 146.740  1.00  0.00           O
ATOM   2246  N   ILE A 250     150.652 181.897 146.115  1.00  0.00           N
ATOM   2247  CB  ILE A 250     151.461 183.606 144.533  1.00  0.00           C
ATOM   2248  CG2 ILE A 250     151.536 185.098 144.246  1.00  0.00           C
ATOM   2249  CG1 ILE A 250     152.855 182.985 144.451  1.00  0.00           C
ATOM   2250  CD1 ILE A 250     153.833 183.559 145.451  1.00  0.00           C
ATOM   2251  CA  ILE A 272     160.092 185.228 147.354  1.00  0.00           C
ATOM   2252  C   ILE A 272     159.402 184.710 146.096  1.00  0.00           C
ATOM   2253  O   ILE A 272     159.642 183.578 145.649  1.00  0.00           O
ATOM   2254  N   ILE A 272     160.553 186.604 147.159  1.00  0.00           N
ATOM   2255  CB  ILE A 272     159.164 185.150 148.581  1.00  0.00           C
ATOM   2256  CG2 ILE A 272     158.407 183.832 148.620  1.00  0.00           C
ATOM   2257  CG1 ILE A 272     159.959 185.371 149.870  1.00  0.00           C
ATOM   2258  CD1 ILE A 272     161.192 184.513 149.987  1.00  0.00           C
ATOM   2259  CA  ILE A 290     164.118 166.139 126.774  1.00  0.00           C
ATOM   2260  C   ILE A 290     162.805 165.401 126.538  1.00  0.00           C
ATOM   2261  O   ILE A 290     162.713 164.531 125.663  1.00  0.00           O
ATOM   2262  N   ILE A 290     163.898 167.584 126.786  1.00  0.00           N
ATOM   2263  CB  ILE A 290     164.784 165.684 128.085  1.00  0.00           C
ATOM   2264  CG2 ILE A 290     164.790 164.169 128.171  1.00  0.00           C
ATOM   2265  CG1 ILE A 290     166.207 166.235 128.199  1.00  0.00           C
ATOM   2266  CD1 ILE A 290     167.186 165.602 127.234  1.00  0.00           C
ATOM   2267  CA  ILE A 292     159.083 166.694 124.085  1.00  0.00           C
ATOM   2268  C   ILE A 292     159.948 166.162 122.939  1.00  0.00           C
ATOM   2269  O   ILE A 292     159.419 165.618 121.964  1.00  0.00           O
ATOM   2270  N   ILE A 292     159.716 166.477 125.388  1.00  0.00           N
ATOM   2271  CB  ILE A 292     158.662 168.172 123.911  1.00  0.00           C
ATOM   2272  CG2 ILE A 292     158.281 168.511 122.474  1.00  0.00           C
ATOM   2273  CG1 ILE A 292     157.489 168.509 124.851  1.00  0.00           C
ATOM   2274  CD1 ILE A 292     157.803 168.989 126.223  1.00  0.00           C
ATOM   2275  CA  ILE A 294     161.865 162.028 122.932  1.00  0.00           C
ATOM   2276  C   ILE A 294     160.429 161.620 122.633  1.00  0.00           C
ATOM   2277  O   ILE A 294     160.215 160.535 122.090  1.00  0.00           O
ATOM   2278  N   ILE A 294     162.015 163.474 123.024  1.00  0.00           N
ATOM   2279  CB  ILE A 294     162.355 161.293 124.191  1.00  0.00           C
ATOM   2280  CG2 ILE A 294     163.792 161.675 124.515  1.00  0.00           C
ATOM   2281  CG1 ILE A 294     161.424 161.542 125.372  1.00  0.00           C
ATOM   2282  CD1 ILE A 294     161.659 160.600 126.498  1.00  0.00           C
ATOM   2283  CA  ILE A 316     171.157 166.073 128.178  1.00  0.00           C
ATOM   2284  C   ILE A 316     172.103 166.910 129.029  1.00  0.00           C
ATOM   2285  O   ILE A 316     172.125 166.757 130.260  1.00  0.00           O
ATOM   2286  N   ILE A 316     170.908 166.702 126.884  1.00  0.00           N
ATOM   2287  CB  ILE A 316     171.702 164.643 128.024  1.00  0.00           C
ATOM   2288  CG2 ILE A 316     170.735 163.792 127.219  1.00  0.00           C
ATOM   2289  CG1 ILE A 316     173.095 164.653 127.390  1.00  0.00           C
ATOM   2290  CD1 ILE A 316     173.804 163.320 127.455  1.00  0.00           C
ATOM   2291  CA  ILE A 328     173.883 175.138 144.482  1.00  0.00           C
ATOM   2292  C   ILE A 328     172.798 176.172 144.742  1.00  0.00           C
ATOM   2293  O   ILE A 328     172.875 176.920 145.722  1.00  0.00           O
ATOM   2294  N   ILE A 328     173.281 173.810 144.445  1.00  0.00           N
ATOM   2295  CB  ILE A 328     174.635 175.446 143.173  1.00  0.00           C
ATOM   2296  CG2 ILE A 328     174.937 176.936 143.057  1.00  0.00           C
ATOM   2297  CG1 ILE A 328     175.925 174.628 143.092  1.00  0.00           C
ATOM   2298  CD1 ILE A 328     176.957 175.011 144.129  1.00  0.00           C
ATOM   2299  CA  HIS A 162     146.111 175.979 154.692  1.00  0.00           C
ATOM   2300  C   HIS A 162     146.736 176.243 156.053  1.00  0.00           C
ATOM   2301  O   HIS A 162     147.820 175.717 156.344  1.00  0.00           O
ATOM   2302  N   HIS A 162     146.879 176.651 153.651  1.00  0.00           N
ATOM   2303  CB  HIS A 162     146.034 174.478 154.421  1.00  0.00           C
ATOM   2304  CG  HIS A 162     144.981 174.099 153.428  1.00  0.00           C
ATOM   2305  ND1 HIS A 162     143.665 173.894 153.781  1.00  0.00           N
ATOM   2306  CE1 HIS A 162     142.968 173.572 152.707  1.00  0.00           C
ATOM   2307  NE2 HIS A 162     143.786 173.558 151.669  1.00  0.00           N
ATOM   2308  CD2 HIS A 162     145.050 173.884 152.094  1.00  0.00           C
ATOM   2309  CA  HIS A 291     160.493 165.050 127.217  1.00  0.00           C
ATOM   2310  C   HIS A 291     159.821 165.232 125.862  1.00  0.00           C
ATOM   2311  O   HIS A 291     159.413 164.251 125.229  1.00  0.00           O
ATOM   2312  N   HIS A 291     161.763 165.767 127.290  1.00  0.00           N
ATOM   2313  CB  HIS A 291     159.568 165.508 128.344  1.00  0.00           C
ATOM   2314  CG  HIS A 291     159.802 164.801 129.641  1.00  0.00           C
ATOM   2315  ND1 HIS A 291     160.377 165.416 130.732  1.00  0.00           N
ATOM   2316  CE1 HIS A 291     160.453 164.555 131.731  1.00  0.00           C
ATOM   2317  NE2 HIS A 291     159.942 163.406 131.330  1.00  0.00           N
ATOM   2318  CD2 HIS A 291     159.525 163.533 130.027  1.00  0.00           C
ATOM   2319  CA  HIS A 304     167.515 160.865 113.591  1.00  0.00           C
ATOM   2320  C   HIS A 304     168.387 161.269 112.406  1.00  0.00           C
ATOM   2321  O   HIS A 304     168.283 160.701 111.313  1.00  0.00           O
ATOM   2322  N   HIS A 304     166.430 160.016 113.109  1.00  0.00           N
ATOM   2323  CB  HIS A 304     168.321 160.147 114.678  1.00  0.00           C
END
