# Supplementary material for: Development and Biological Characterization of Fluorescent Dynorphins for the Visualization of Kappa Opioid Receptors
Source: J Med Chem. 2026 Jun 5;69(12):14098–113. doi: 10.1021/acs.jmedchem.5c03072 (PMC13312453; doi:10.1021/acs.jmedchem.5c03072)
Supplement: Supplementary file 1 [file jm5c03072_si_001.zip › Manuscript-PDB-Files-Fig2-Fig3/Fig2-KOR-8f7w-P3-R8DynA1-11-OH-2.pdb]

CRYST1    0.000    0.000    0.000  90.00  90.00  90.00 P 1           1
ATOM      1  CA  TYR R  66     125.416 111.307 129.813  1.00  0.00           C
ATOM      2  C   TYR R  66     125.567 112.260 128.626  1.00  0.00           C
ATOM      3  O   TYR R  66     124.699 112.297 127.745  1.00  0.00           O
ATOM      4  N   TYR R  66     126.660 110.597 130.131  1.00  0.00           N
ATOM      5  CB  TYR R  66     124.900 112.079 131.031  1.00  0.00           C
ATOM      6  CG  TYR R  66     124.024 111.281 131.978  1.00  0.00           C
ATOM      7  CD1 TYR R  66     122.678 111.082 131.693  1.00  0.00           C
ATOM      8  CE1 TYR R  66     121.857 110.372 132.554  1.00  0.00           C
ATOM      9  CZ  TYR R  66     122.380 109.864 133.723  1.00  0.00           C
ATOM     10  OH  TYR R  66     121.567 109.154 134.580  1.00  0.00           O
ATOM     11  CE2 TYR R  66     123.711 110.057 134.040  1.00  0.00           C
ATOM     12  CD2 TYR R  66     124.523 110.771 133.169  1.00  0.00           C
ATOM     13  CA  TYR R  87     115.508 112.609 101.104  1.00  0.00           C
ATOM     14  C   TYR R  87     114.531 111.549 100.598  1.00  0.00           C
ATOM     15  O   TYR R  87     114.539 111.212  99.409  1.00  0.00           O
ATOM     16  N   TYR R  87     114.884 113.574 102.013  1.00  0.00           N
ATOM     17  CB  TYR R  87     116.713 111.953 101.774  1.00  0.00           C
ATOM     18  CG  TYR R  87     117.926 112.852 101.845  1.00  0.00           C
ATOM     19  CD1 TYR R  87     118.883 112.834 100.835  1.00  0.00           C
ATOM     20  CE1 TYR R  87     119.995 113.655 100.889  1.00  0.00           C
ATOM     21  CZ  TYR R  87     120.159 114.509 101.960  1.00  0.00           C
ATOM     22  OH  TYR R  87     121.264 115.327 102.016  1.00  0.00           O
ATOM     23  CE2 TYR R  87     119.222 114.549 102.975  1.00  0.00           C
ATOM     24  CD2 TYR R  87     118.113 113.723 102.912  1.00  0.00           C
ATOM     25  CA  TYR R  97     106.940 104.103 111.643  1.00  0.00           C
ATOM     26  C   TYR R  97     108.311 104.595 112.109  1.00  0.00           C
ATOM     27  O   TYR R  97     108.471 104.983 113.274  1.00  0.00           O
ATOM     28  N   TYR R  97     106.585 104.622 110.318  1.00  0.00           N
ATOM     29  CB  TYR R  97     106.882 102.574 111.664  1.00  0.00           C
ATOM     30  CG  TYR R  97     105.487 101.996 111.792  1.00  0.00           C
ATOM     31  CD1 TYR R  97     104.835 101.991 113.020  1.00  0.00           C
ATOM     32  CE1 TYR R  97     103.565 101.459 113.157  1.00  0.00           C
ATOM     33  CZ  TYR R  97     102.941 100.902 112.060  1.00  0.00           C
ATOM     34  OH  TYR R  97     101.681 100.365 112.190  1.00  0.00           O
ATOM     35  CE2 TYR R  97     103.573 100.878 110.832  1.00  0.00           C
ATOM     36  CD2 TYR R  97     104.843 101.416 110.708  1.00  0.00           C
ATOM     37  CA  TYR R 119     121.729 114.543 139.772  1.00  0.00           C
ATOM     38  C   TYR R 119     122.878 115.333 140.398  1.00  0.00           C
ATOM     39  O   TYR R 119     123.213 115.133 141.571  1.00  0.00           O
ATOM     40  N   TYR R 119     120.754 115.414 139.116  1.00  0.00           N
ATOM     41  CB  TYR R 119     122.272 113.510 138.785  1.00  0.00           C
ATOM     42  CG  TYR R 119     123.464 112.752 139.329  1.00  0.00           C
ATOM     43  CD1 TYR R 119     123.323 111.883 140.406  1.00  0.00           C
ATOM     44  CE1 TYR R 119     124.407 111.189 140.914  1.00  0.00           C
ATOM     45  CZ  TYR R 119     125.652 111.357 140.341  1.00  0.00           C
ATOM     46  OH  TYR R 119     126.731 110.666 140.844  1.00  0.00           O
ATOM     47  CE2 TYR R 119     125.820 112.213 139.269  1.00  0.00           C
ATOM     48  CD2 TYR R 119     124.727 112.904 138.769  1.00  0.00           C
ATOM     49  CA  TYR R 139     106.459 110.053 130.061  1.00  0.00           C
ATOM     50  C   TYR R 139     105.717 109.750 128.760  1.00  0.00           C
ATOM     51  O   TYR R 139     105.679 108.592 128.309  1.00  0.00           O
ATOM     52  N   TYR R 139     107.367 111.195 129.917  1.00  0.00           N
ATOM     53  CB  TYR R 139     105.468 110.296 131.203  1.00  0.00           C
ATOM     54  CG  TYR R 139     106.027 110.038 132.588  1.00  0.00           C
ATOM     55  CD1 TYR R 139     105.659 108.901 133.299  1.00  0.00           C
ATOM     56  CE1 TYR R 139     106.159 108.654 134.566  1.00  0.00           C
ATOM     57  CZ  TYR R 139     107.034 109.553 135.140  1.00  0.00           C
ATOM     58  OH  TYR R 139     107.532 109.309 136.400  1.00  0.00           O
ATOM     59  CE2 TYR R 139     107.412 110.693 134.459  1.00  0.00           C
ATOM     60  CD2 TYR R 139     106.907 110.931 133.189  1.00  0.00           C
ATOM     61  CA  TYR R 140     104.303 110.705 126.953  1.00  0.00           C
ATOM     62  C   TYR R 140     105.105 110.066 125.820  1.00  0.00           C
ATOM     63  O   TYR R 140     104.701 109.043 125.254  1.00  0.00           O
ATOM     64  N   TYR R 140     105.058 110.776 128.200  1.00  0.00           N
ATOM     65  CB  TYR R 140     103.875 112.134 126.604  1.00  0.00           C
ATOM     66  CG  TYR R 140     103.084 112.344 125.340  1.00  0.00           C
ATOM     67  CD1 TYR R 140     101.708 112.180 125.338  1.00  0.00           C
ATOM     68  CE1 TYR R 140     100.969 112.399 124.201  1.00  0.00           C
ATOM     69  CZ  TYR R 140     101.588 112.810 123.050  1.00  0.00           C
ATOM     70  OH  TYR R 140     100.812 113.024 121.937  1.00  0.00           O
ATOM     71  CE2 TYR R 140     102.955 113.009 123.024  1.00  0.00           C
ATOM     72  CD2 TYR R 140     103.696 112.784 124.171  1.00  0.00           C
ATOM     73  CA  TYR R 157     104.831  89.714 112.263  1.00  0.00           C
ATOM     74  C   TYR R 157     103.683  89.380 111.317  1.00  0.00           C
ATOM     75  O   TYR R 157     103.620  88.273 110.771  1.00  0.00           O
ATOM     76  N   TYR R 157     105.361  91.050 111.994  1.00  0.00           N
ATOM     77  CB  TYR R 157     104.376  89.620 113.721  1.00  0.00           C
ATOM     78  CG  TYR R 157     103.531  88.405 114.048  1.00  0.00           C
ATOM     79  CD1 TYR R 157     104.110  87.151 114.204  1.00  0.00           C
ATOM     80  CE1 TYR R 157     103.340  86.042 114.514  1.00  0.00           C
ATOM     81  CZ  TYR R 157     101.975  86.181 114.671  1.00  0.00           C
ATOM     82  OH  TYR R 157     101.203  85.084 114.973  1.00  0.00           O
ATOM     83  CE2 TYR R 157     101.376  87.415 114.526  1.00  0.00           C
ATOM     84  CD2 TYR R 157     102.154  88.519 114.222  1.00  0.00           C
ATOM     85  CA  TYR R 219     101.031 108.686 148.819  1.00  0.00           C
ATOM     86  C   TYR R 219     101.804 107.431 148.439  1.00  0.00           C
ATOM     87  O   TYR R 219     102.017 107.171 147.247  1.00  0.00           O
ATOM     88  N   TYR R 219     100.029 108.415 149.846  1.00  0.00           N
ATOM     89  CB  TYR R 219     102.002 109.766 149.303  1.00  0.00           C
ATOM     90  CG  TYR R 219     103.034 110.172 148.269  1.00  0.00           C
ATOM     91  CD1 TYR R 219     102.708 111.045 147.242  1.00  0.00           C
ATOM     92  CE1 TYR R 219     103.643 111.414 146.290  1.00  0.00           C
ATOM     93  CZ  TYR R 219     104.923 110.904 146.359  1.00  0.00           C
ATOM     94  OH  TYR R 219     105.857 111.268 145.416  1.00  0.00           O
ATOM     95  CE2 TYR R 219     105.274 110.030 147.369  1.00  0.00           C
ATOM     96  CD2 TYR R 219     104.333 109.672 148.317  1.00  0.00           C
ATOM     97  CA  TYR R 246     109.707  87.440 116.493  1.00  0.00           C
ATOM     98  C   TYR R 246     109.994  85.941 116.542  1.00  0.00           C
ATOM     99  O   TYR R 246     110.587  85.411 115.595  1.00  0.00           O
ATOM    100  N   TYR R 246     108.466  87.803 117.176  1.00  0.00           N
ATOM    101  CB  TYR R 246     110.885  88.237 117.047  1.00  0.00           C
ATOM    102  CG  TYR R 246     110.888  89.682 116.597  1.00  0.00           C
ATOM    103  CD1 TYR R 246     110.989  90.003 115.247  1.00  0.00           C
ATOM    104  CE1 TYR R 246     110.995  91.320 114.822  1.00  0.00           C
ATOM    105  CZ  TYR R 246     110.907  92.334 115.753  1.00  0.00           C
ATOM    106  OH  TYR R 246     110.915  93.646 115.338  1.00  0.00           O
ATOM    107  CE2 TYR R 246     110.811  92.041 117.098  1.00  0.00           C
ATOM    108  CD2 TYR R 246     110.806  90.719 117.511  1.00  0.00           C
ATOM    109  CA  TYR R 312     120.532 104.023 139.757  1.00  0.00           C
ATOM    110  C   TYR R 312     120.565 104.941 138.539  1.00  0.00           C
ATOM    111  O   TYR R 312     119.884 104.687 137.532  1.00  0.00           O
ATOM    112  N   TYR R 312     121.876 103.596 140.140  1.00  0.00           N
ATOM    113  CB  TYR R 312     119.874 104.710 140.956  1.00  0.00           C
ATOM    114  CG  TYR R 312     118.520 105.333 140.715  1.00  0.00           C
ATOM    115  CD1 TYR R 312     117.377 104.548 140.635  1.00  0.00           C
ATOM    116  CE1 TYR R 312     116.133 105.114 140.437  1.00  0.00           C
ATOM    117  CZ  TYR R 312     116.018 106.485 140.342  1.00  0.00           C
ATOM    118  OH  TYR R 312     114.781 107.050 140.150  1.00  0.00           O
ATOM    119  CE2 TYR R 312     117.136 107.292 140.444  1.00  0.00           C
ATOM    120  CD2 TYR R 312     118.376 106.713 140.634  1.00  0.00           C
ATOM    121  CA  TYR R 313     121.480 106.873 137.431  1.00  0.00           C
ATOM    122  C   TYR R 313     122.231 106.241 136.262  1.00  0.00           C
ATOM    123  O   TYR R 313     122.008 106.643 135.117  1.00  0.00           O
ATOM    124  N   TYR R 313     121.395 105.987 138.588  1.00  0.00           N
ATOM    125  CB  TYR R 313     122.108 108.211 137.823  1.00  0.00           C
ATOM    126  CG  TYR R 313     121.136 109.114 138.550  1.00  0.00           C
ATOM    127  CD1 TYR R 313     120.221 109.887 137.839  1.00  0.00           C
ATOM    128  CE1 TYR R 313     119.316 110.707 138.493  1.00  0.00           C
ATOM    129  CZ  TYR R 313     119.316 110.756 139.872  1.00  0.00           C
ATOM    130  OH  TYR R 313     118.422 111.569 140.532  1.00  0.00           O
ATOM    131  CE2 TYR R 313     120.209 109.995 140.598  1.00  0.00           C
ATOM    132  CD2 TYR R 313     121.109 109.175 139.937  1.00  0.00           C
ATOM    133  CA  TYR R 320     118.111 106.452 127.573  1.00  0.00           C
ATOM    134  C   TYR R 320     119.100 106.067 126.471  1.00  0.00           C
ATOM    135  O   TYR R 320     118.962 106.533 125.331  1.00  0.00           O
ATOM    136  N   TYR R 320     118.035 105.448 128.633  1.00  0.00           N
ATOM    137  CB  TYR R 320     118.470 107.811 128.166  1.00  0.00           C
ATOM    138  CG  TYR R 320     117.327 108.484 128.893  1.00  0.00           C
ATOM    139  CD1 TYR R 320     116.342 109.168 128.190  1.00  0.00           C
ATOM    140  CE1 TYR R 320     115.295 109.787 128.850  1.00  0.00           C
ATOM    141  CZ  TYR R 320     115.221 109.721 130.223  1.00  0.00           C
ATOM    142  OH  TYR R 320     114.180 110.333 130.882  1.00  0.00           O
ATOM    143  CE2 TYR R 320     116.184 109.048 130.942  1.00  0.00           C
ATOM    144  CD2 TYR R 320     117.230 108.436 130.277  1.00  0.00           C
ATOM    145  CA  TYR R 330     116.530 100.688 113.037  1.00  0.00           C
ATOM    146  C   TYR R 330     116.674 101.359 111.680  1.00  0.00           C
ATOM    147  O   TYR R 330     116.139 100.841 110.702  1.00  0.00           O
ATOM    148  N   TYR R 330     117.713 100.747 113.890  1.00  0.00           N
ATOM    149  CB  TYR R 330     115.325 101.290 113.767  1.00  0.00           C
ATOM    150  CG  TYR R 330     114.704 100.344 114.767  1.00  0.00           C
ATOM    151  CD1 TYR R 330     113.722  99.443 114.370  1.00  0.00           C
ATOM    152  CE1 TYR R 330     113.146  98.571 115.272  1.00  0.00           C
ATOM    153  CZ  TYR R 330     113.563  98.579 116.585  1.00  0.00           C
ATOM    154  OH  TYR R 330     112.993  97.706 117.481  1.00  0.00           O
ATOM    155  CE2 TYR R 330     114.544  99.458 117.006  1.00  0.00           C
ATOM    156  CD2 TYR R 330     115.111 100.333 116.096  1.00  0.00           C
ATOM    157  CA  VAL R  60     132.940 113.494 135.847  1.00  0.00           C
ATOM    158  C   VAL R  60     132.721 112.443 134.762  1.00  0.00           C
ATOM    159  O   VAL R  60     132.238 112.758 133.667  1.00  0.00           O
ATOM    160  N   VAL R  60     132.456 113.012 137.138  1.00  0.00           N
ATOM    161  CB  VAL R  60     134.422 113.898 135.955  1.00  0.00           C
ATOM    162  CG1 VAL R  60     134.956 114.376 134.611  1.00  0.00           C
ATOM    163  CG2 VAL R  60     134.600 114.972 137.017  1.00  0.00           C
ATOM    164  CA  VAL R  65     128.665 109.292 129.605  1.00  0.00           C
ATOM    165  C   VAL R  65     127.308 109.868 129.207  1.00  0.00           C
ATOM    166  O   VAL R  65     126.826 109.635 128.089  1.00  0.00           O
ATOM    167  N   VAL R  65     129.488 110.315 130.256  1.00  0.00           N
ATOM    168  CB  VAL R  65     128.523 108.052 130.510  1.00  0.00           C
ATOM    169  CG1 VAL R  65     127.535 107.056 129.924  1.00  0.00           C
ATOM    170  CG2 VAL R  65     129.862 107.355 130.647  1.00  0.00           C
ATOM    171  CA  VAL R  68     128.018 111.266 124.955  1.00  0.00           C
ATOM    172  C   VAL R  68     126.689 110.723 124.437  1.00  0.00           C
ATOM    173  O   VAL R  68     126.377 110.853 123.247  1.00  0.00           O
ATOM    174  N   VAL R  68     127.814 112.072 126.163  1.00  0.00           N
ATOM    175  CB  VAL R  68     129.034 110.137 125.212  1.00  0.00           C
ATOM    176  CG1 VAL R  68     129.065 109.166 124.043  1.00  0.00           C
ATOM    177  CG2 VAL R  68     130.424 110.721 125.381  1.00  0.00           C
ATOM    178  CA  VAL R  69     124.605 109.519 124.954  1.00  0.00           C
ATOM    179  C   VAL R  69     123.680 110.616 124.422  1.00  0.00           C
ATOM    180  O   VAL R  69     122.994 110.421 123.409  1.00  0.00           O
ATOM    181  N   VAL R  69     125.923 110.055 125.315  1.00  0.00           N
ATOM    182  CB  VAL R  69     123.985 108.772 126.152  1.00  0.00           C
ATOM    183  CG1 VAL R  69     122.601 108.252 125.813  1.00  0.00           C
ATOM    184  CG2 VAL R  69     124.855 107.588 126.529  1.00  0.00           C
ATOM    185  CA  VAL R  71     124.979 114.157 121.666  1.00  0.00           C
ATOM    186  C   VAL R  71     124.735 113.124 120.567  1.00  0.00           C
ATOM    187  O   VAL R  71     124.207 113.459 119.498  1.00  0.00           O
ATOM    188  N   VAL R  71     124.527 113.658 122.967  1.00  0.00           N
ATOM    189  CB  VAL R  71     126.458 114.584 121.735  1.00  0.00           C
ATOM    190  CG1 VAL R  71     126.978 114.962 120.358  1.00  0.00           C
ATOM    191  CG2 VAL R  71     126.612 115.779 122.662  1.00  0.00           C
ATOM    192  CA  VAL R  72     124.943 110.775 119.843  1.00  0.00           C
ATOM    193  C   VAL R  72     123.464 110.607 119.496  1.00  0.00           C
ATOM    194  O   VAL R  72     123.096 110.527 118.315  1.00  0.00           O
ATOM    195  N   VAL R  72     125.150 111.868 120.803  1.00  0.00           N
ATOM    196  CB  VAL R  72     125.557 109.467 120.379  1.00  0.00           C
ATOM    197  CG1 VAL R  72     125.098 108.269 119.560  1.00  0.00           C
ATOM    198  CG2 VAL R  72     127.075 109.547 120.332  1.00  0.00           C
ATOM    199  CA  VAL R  75     122.622 113.817 116.090  1.00  0.00           C
ATOM    200  C   VAL R  75     121.976 112.710 115.261  1.00  0.00           C
ATOM    201  O   VAL R  75     121.556 112.941 114.118  1.00  0.00           O
ATOM    202  N   VAL R  75     122.115 113.799 117.464  1.00  0.00           N
ATOM    203  CB  VAL R  75     124.161 113.726 116.081  1.00  0.00           C
ATOM    204  CG1 VAL R  75     124.694 113.570 114.665  1.00  0.00           C
ATOM    205  CG2 VAL R  75     124.759 114.987 116.683  1.00  0.00           C
ATOM    206  CA  VAL R  80     117.127 110.308 110.517  1.00  0.00           C
ATOM    207  C   VAL R  80     115.874 111.117 110.191  1.00  0.00           C
ATOM    208  O   VAL R  80     115.247 110.914 109.138  1.00  0.00           O
ATOM    209  N   VAL R  80     118.212 111.181 110.976  1.00  0.00           N
ATOM    210  CB  VAL R  80     116.847 109.204 111.557  1.00  0.00           C
ATOM    211  CG1 VAL R  80     115.621 108.390 111.171  1.00  0.00           C
ATOM    212  CG2 VAL R  80     118.042 108.271 111.664  1.00  0.00           C
ATOM    213  CA  VAL R  83     116.329 112.182 105.731  1.00  0.00           C
ATOM    214  C   VAL R  83     114.879 111.822 105.408  1.00  0.00           C
ATOM    215  O   VAL R  83     114.470 111.843 104.239  1.00  0.00           O
ATOM    216  N   VAL R  83     116.407 113.064 106.898  1.00  0.00           N
ATOM    217  CB  VAL R  83     117.208 110.931 105.942  1.00  0.00           C
ATOM    218  CG1 VAL R  83     116.953 109.888 104.868  1.00  0.00           C
ATOM    219  CG2 VAL R  83     118.676 111.316 105.896  1.00  0.00           C
ATOM    220  CA  VAL R 108     112.935 111.654 124.849  1.00  0.00           C
ATOM    221  C   VAL R 108     114.371 112.063 125.201  1.00  0.00           C
ATOM    222  O   VAL R 108     114.688 112.278 126.380  1.00  0.00           O
ATOM    223  N   VAL R 108     112.489 112.293 123.612  1.00  0.00           N
ATOM    224  CB  VAL R 108     112.754 110.124 124.723  1.00  0.00           C
ATOM    225  CG1 VAL R 108     113.553 109.354 125.753  1.00  0.00           C
ATOM    226  CG2 VAL R 108     111.292 109.764 124.914  1.00  0.00           C
ATOM    227  CA  VAL R 118     119.074 117.198 139.062  1.00  0.00           C
ATOM    228  C   VAL R 118     120.019 116.272 139.828  1.00  0.00           C
ATOM    229  O   VAL R 118     120.096 116.326 141.061  1.00  0.00           O
ATOM    230  N   VAL R 118     119.694 117.670 137.820  1.00  0.00           N
ATOM    231  CB  VAL R 118     117.717 116.528 138.751  1.00  0.00           C
ATOM    232  CG1 VAL R 118     117.141 115.795 139.959  1.00  0.00           C
ATOM    233  CG2 VAL R 118     116.718 117.574 138.310  1.00  0.00           C
ATOM    234  CA  VAL R 129     106.032 125.233 133.928  1.00  0.00           C
ATOM    235  C   VAL R 129     107.003 124.288 133.228  1.00  0.00           C
ATOM    236  O   VAL R 129     106.590 123.332 132.552  1.00  0.00           O
ATOM    237  N   VAL R 129     106.470 125.506 135.298  1.00  0.00           N
ATOM    238  CB  VAL R 129     105.867 126.557 133.157  1.00  0.00           C
ATOM    239  CG1 VAL R 129     105.512 126.305 131.697  1.00  0.00           C
ATOM    240  CG2 VAL R 129     104.818 127.432 133.825  1.00  0.00           C
ATOM    241  CA  VAL R 134     109.542 118.070 130.807  1.00  0.00           C
ATOM    242  C   VAL R 134     109.040 116.709 131.296  1.00  0.00           C
ATOM    243  O   VAL R 134     109.287 115.681 130.646  1.00  0.00           O
ATOM    244  N   VAL R 134     108.504 119.097 130.934  1.00  0.00           N
ATOM    245  CB  VAL R 134     110.833 118.520 131.524  1.00  0.00           C
ATOM    246  CG1 VAL R 134     111.847 117.403 131.587  1.00  0.00           C
ATOM    247  CG2 VAL R 134     111.472 119.666 130.755  1.00  0.00           C
ATOM    248  CA  VAL R 154     103.349  93.336 115.194  1.00  0.00           C
ATOM    249  C   VAL R 154     103.158  93.479 113.683  1.00  0.00           C
ATOM    250  O   VAL R 154     102.671  92.555 113.015  1.00  0.00           O
ATOM    251  N   VAL R 154     104.606  93.956 115.621  1.00  0.00           N
ATOM    252  CB  VAL R 154     102.167  93.934 115.987  1.00  0.00           C
ATOM    253  CG1 VAL R 154     100.825  93.397 115.501  1.00  0.00           C
ATOM    254  CG2 VAL R 154     102.313  93.614 117.456  1.00  0.00           C
ATOM    255  CA  VAL R 160     105.634  87.529 107.470  1.00  0.00           C
ATOM    256  C   VAL R 160     104.681  86.345 107.609  1.00  0.00           C
ATOM    257  O   VAL R 160     104.618  85.486 106.729  1.00  0.00           O
ATOM    258  N   VAL R 160     104.971  88.802 107.758  1.00  0.00           N
ATOM    259  CB  VAL R 160     106.882  87.357 108.366  1.00  0.00           C
ATOM    260  CG1 VAL R 160     107.539  86.015 108.114  1.00  0.00           C
ATOM    261  CG2 VAL R 160     107.881  88.457 108.078  1.00  0.00           C
ATOM    262  CA  VAL R 164      97.297  87.700 102.429  1.00  0.00           C
ATOM    263  C   VAL R 164      96.657  88.873 103.166  1.00  0.00           C
ATOM    264  O   VAL R 164      96.106  89.789 102.540  1.00  0.00           O
ATOM    265  N   VAL R 164      98.513  87.277 103.118  1.00  0.00           N
ATOM    266  CB  VAL R 164      96.337  86.500 102.293  1.00  0.00           C
ATOM    267  CG1 VAL R 164      95.051  86.884 101.565  1.00  0.00           C
ATOM    268  CG2 VAL R 164      97.030  85.345 101.584  1.00  0.00           C
ATOM    269  CA  VAL R 189      99.110 109.660 130.466  1.00  0.00           C
ATOM    270  C   VAL R 189      99.753 111.037 130.347  1.00  0.00           C
ATOM    271  O   VAL R 189     100.215 111.604 131.345  1.00  0.00           O
ATOM    272  N   VAL R 189      98.048 109.522 129.476  1.00  0.00           N
ATOM    273  CB  VAL R 189     100.131 108.516 130.300  1.00  0.00           C
ATOM    274  CG1 VAL R 189     101.186 108.546 131.401  1.00  0.00           C
ATOM    275  CG2 VAL R 189      99.418 107.171 130.272  1.00  0.00           C
ATOM    276  CA  VAL R 195      97.570 117.734 135.730  1.00  0.00           C
ATOM    277  C   VAL R 195      98.281 117.440 137.051  1.00  0.00           C
ATOM    278  O   VAL R 195      98.270 118.267 137.971  1.00  0.00           O
ATOM    279  N   VAL R 195      98.407 117.370 134.590  1.00  0.00           N
ATOM    280  CB  VAL R 195      96.206 117.023 135.632  1.00  0.00           C
ATOM    281  CG1 VAL R 195      95.377 117.243 136.888  1.00  0.00           C
ATOM    282  CG2 VAL R 195      95.436 117.539 134.427  1.00  0.00           C
ATOM    283  CA  VAL R 201     109.685 122.912 148.148  1.00  0.00           C
ATOM    284  C   VAL R 201     109.647 122.126 149.461  1.00  0.00           C
ATOM    285  O   VAL R 201     108.587 121.965 150.079  1.00  0.00           O
ATOM    286  N   VAL R 201     108.508 122.583 147.347  1.00  0.00           N
ATOM    287  CB  VAL R 201     109.772 124.441 148.373  1.00  0.00           C
ATOM    288  CG1 VAL R 201     108.492 125.002 149.001  1.00  0.00           C
ATOM    289  CG2 VAL R 201     110.999 124.824 149.203  1.00  0.00           C
ATOM    290  CA  VAL R 205     116.029 119.626 153.624  1.00  0.00           C
ATOM    291  C   VAL R 205     116.447 120.913 152.920  1.00  0.00           C
ATOM    292  O   VAL R 205     117.608 121.029 152.497  1.00  0.00           O
ATOM    293  N   VAL R 205     114.854 119.860 154.457  1.00  0.00           N
ATOM    294  CB  VAL R 205     115.660 118.435 152.707  1.00  0.00           C
ATOM    295  CG1 VAL R 205     116.711 118.123 151.633  1.00  0.00           C
ATOM    296  CG2 VAL R 205     115.380 117.193 153.544  1.00  0.00           C
ATOM    297  CA  VAL R 207     115.685 121.897 148.687  1.00  0.00           C
ATOM    298  C   VAL R 207     114.322 121.760 148.014  1.00  0.00           C
ATOM    299  O   VAL R 207     113.338 121.380 148.644  1.00  0.00           O
ATOM    300  N   VAL R 207     115.406 122.199 150.091  1.00  0.00           N
ATOM    301  CB  VAL R 207     116.554 120.588 148.538  1.00  0.00           C
ATOM    302  CG1 VAL R 207     116.794 120.154 147.099  1.00  0.00           C
ATOM    303  CG2 VAL R 207     117.938 120.710 149.188  1.00  0.00           C
ATOM    304  CA  VAL R 230     103.489 101.651 134.430  1.00  0.00           C
ATOM    305  C   VAL R 230     104.392 100.480 134.063  1.00  0.00           C
ATOM    306  O   VAL R 230     104.621 100.216 132.876  1.00  0.00           O
ATOM    307  N   VAL R 230     102.497 101.249 135.428  1.00  0.00           N
ATOM    308  CB  VAL R 230     104.295 102.868 134.922  1.00  0.00           C
ATOM    309  CG1 VAL R 230     105.460 103.159 133.991  1.00  0.00           C
ATOM    310  CG2 VAL R 230     103.406 104.098 134.962  1.00  0.00           C
ATOM    311  CA  VAL R 236     105.385  92.955 130.504  1.00  0.00           C
ATOM    312  C   VAL R 236     104.689  92.676 129.176  1.00  0.00           C
ATOM    313  O   VAL R 236     105.025  91.716 128.475  1.00  0.00           O
ATOM    314  N   VAL R 236     105.789  94.359 130.606  1.00  0.00           N
ATOM    315  CB  VAL R 236     104.508  92.565 131.709  1.00  0.00           C
ATOM    316  CG1 VAL R 236     103.901  91.183 131.517  1.00  0.00           C
ATOM    317  CG2 VAL R 236     105.345  92.592 132.973  1.00  0.00           C
ATOM    318  CA  VAL R 239     108.286  92.217 125.879  1.00  0.00           C
ATOM    319  C   VAL R 239     107.686  90.901 125.395  1.00  0.00           C
ATOM    320  O   VAL R 239     108.215  90.282 124.467  1.00  0.00           O
ATOM    321  N   VAL R 239     107.256  93.255 125.952  1.00  0.00           N
ATOM    322  CB  VAL R 239     109.011  92.060 127.231  1.00  0.00           C
ATOM    323  CG1 VAL R 239     109.759  90.735 127.312  1.00  0.00           C
ATOM    324  CG2 VAL R 239     109.995  93.203 127.426  1.00  0.00           C
ATOM    325  CA  VAL R 244     105.976  85.840 120.586  1.00  0.00           C
ATOM    326  C   VAL R 244     106.036  86.154 119.091  1.00  0.00           C
ATOM    327  O   VAL R 244     106.157  85.244 118.258  1.00  0.00           O
ATOM    328  N   VAL R 244     106.900  86.694 121.339  1.00  0.00           N
ATOM    329  CB  VAL R 244     104.546  85.972 121.143  1.00  0.00           C
ATOM    330  CG1 VAL R 244     103.538  85.306 120.220  1.00  0.00           C
ATOM    331  CG2 VAL R 244     104.462  85.330 122.518  1.00  0.00           C
ATOM    332  CA  VAL R 256     110.300  78.955 103.641  1.00  0.00           C
ATOM    333  C   VAL R 256     111.299  78.272 102.717  1.00  0.00           C
ATOM    334  O   VAL R 256     112.484  78.151 103.052  1.00  0.00           O
ATOM    335  N   VAL R 256     110.373  78.319 104.953  1.00  0.00           N
ATOM    336  CB  VAL R 256     110.574  80.467 103.741  1.00  0.00           C
ATOM    337  CG1 VAL R 256     110.810  81.073 102.364  1.00  0.00           C
ATOM    338  CG2 VAL R 256     109.421  81.166 104.442  1.00  0.00           C
ATOM    339  CA  VAL R 276     116.353  90.216 115.454  1.00  0.00           C
ATOM    340  C   VAL R 276     116.878  89.999 116.873  1.00  0.00           C
ATOM    341  O   VAL R 276     116.426  90.653 117.827  1.00  0.00           O
ATOM    342  N   VAL R 276     117.458  90.386 114.505  1.00  0.00           N
ATOM    343  CB  VAL R 276     115.440  89.061 115.001  1.00  0.00           C
ATOM    344  CG1 VAL R 276     114.467  88.671 116.099  1.00  0.00           C
ATOM    345  CG2 VAL R 276     114.676  89.457 113.747  1.00  0.00           C
ATOM    346  CA  VAL R 278     120.462  92.033 118.569  1.00  0.00           C
ATOM    347  C   VAL R 278     119.431  93.028 119.092  1.00  0.00           C
ATOM    348  O   VAL R 278     119.591  93.577 120.189  1.00  0.00           O
ATOM    349  N   VAL R 278     119.813  90.807 118.096  1.00  0.00           N
ATOM    350  CB  VAL R 278     121.347  92.646 117.464  1.00  0.00           C
ATOM    351  CG1 VAL R 278     121.750  94.069 117.813  1.00  0.00           C
ATOM    352  CG2 VAL R 278     122.621  91.834 117.313  1.00  0.00           C
ATOM    353  CA  VAL R 279     117.343  94.260 118.695  1.00  0.00           C
ATOM    354  C   VAL R 279     116.660  93.844 120.001  1.00  0.00           C
ATOM    355  O   VAL R 279     116.499  94.660 120.927  1.00  0.00           O
ATOM    356  N   VAL R 279     118.381  93.299 118.300  1.00  0.00           N
ATOM    357  CB  VAL R 279     116.326  94.436 117.549  1.00  0.00           C
ATOM    358  CG1 VAL R 279     115.111  95.214 118.017  1.00  0.00           C
ATOM    359  CG2 VAL R 279     116.975  95.151 116.374  1.00  0.00           C
ATOM    360  CA  VAL R 280     115.643  92.088 121.335  1.00  0.00           C
ATOM    361  C   VAL R 280     116.583  92.079 122.540  1.00  0.00           C
ATOM    362  O   VAL R 280     116.185  92.454 123.655  1.00  0.00           O
ATOM    363  N   VAL R 280     116.340  92.552 120.136  1.00  0.00           N
ATOM    364  CB  VAL R 280     115.014  90.704 121.074  1.00  0.00           C
ATOM    365  CG1 VAL R 280     114.388  90.127 122.333  1.00  0.00           C
ATOM    366  CG2 VAL R 280     113.955  90.809 119.989  1.00  0.00           C
ATOM    367  CA  VAL R 282     119.362  95.515 123.411  1.00  0.00           C
ATOM    368  C   VAL R 282     118.159  96.013 124.203  1.00  0.00           C
ATOM    369  O   VAL R 282     118.321  96.634 125.263  1.00  0.00           O
ATOM    370  N   VAL R 282     119.170  94.123 122.999  1.00  0.00           N
ATOM    371  CB  VAL R 282     119.665  96.409 122.190  1.00  0.00           C
ATOM    372  CG1 VAL R 282     119.633  97.881 122.572  1.00  0.00           C
ATOM    373  CG2 VAL R 282     121.045  96.092 121.643  1.00  0.00           C
ATOM    374  CA  VAL R 284     115.882  93.584 127.299  1.00  0.00           C
ATOM    375  C   VAL R 284     116.980  94.072 128.243  1.00  0.00           C
ATOM    376  O   VAL R 284     116.696  94.481 129.378  1.00  0.00           O
ATOM    377  N   VAL R 284     115.979  94.245 125.997  1.00  0.00           N
ATOM    378  CB  VAL R 284     115.911  92.054 127.129  1.00  0.00           C
ATOM    379  CG1 VAL R 284     116.043  91.365 128.477  1.00  0.00           C
ATOM    380  CG2 VAL R 284     114.641  91.585 126.440  1.00  0.00           C
ATOM    381  CA  VAL R 285     119.399  94.492 128.567  1.00  0.00           C
ATOM    382  C   VAL R 285     119.259  95.954 128.995  1.00  0.00           C
ATOM    383  O   VAL R 285     119.698  96.332 130.089  1.00  0.00           O
ATOM    384  N   VAL R 285     118.242  94.043 127.783  1.00  0.00           N
ATOM    385  CB  VAL R 285     120.696  94.211 127.765  1.00  0.00           C
ATOM    386  CG1 VAL R 285     121.929  94.867 128.375  1.00  0.00           C
ATOM    387  CG2 VAL R 285     120.953  92.710 127.719  1.00  0.00           C
ATOM    388  CA  VAL R 296     112.697  96.582 144.492  1.00  0.00           C
ATOM    389  C   VAL R 296     112.729  97.723 145.503  1.00  0.00           C
ATOM    390  O   VAL R 296     112.342  97.548 146.666  1.00  0.00           O
ATOM    391  N   VAL R 296     112.106  97.028 143.226  1.00  0.00           N
ATOM    392  CB  VAL R 296     114.095  95.976 144.259  1.00  0.00           C
ATOM    393  CG1 VAL R 296     114.802  95.715 145.577  1.00  0.00           C
ATOM    394  CG2 VAL R 296     113.972  94.656 143.519  1.00  0.00           C
ATOM    395  CA  THR R  63     128.273 113.236 133.319  1.00  0.00           C
ATOM    396  C   THR R  63     128.863 113.193 131.909  1.00  0.00           C
ATOM    397  O   THR R  63     128.208 113.633 130.959  1.00  0.00           O
ATOM    398  N   THR R  63     128.786 112.146 134.150  1.00  0.00           N
ATOM    399  CB  THR R  63     128.488 114.605 133.990  1.00  0.00           C
ATOM    400  OG1 THR R  63     127.702 115.593 133.311  1.00  0.00           O
ATOM    401  CG2 THR R  63     129.939 115.058 133.965  1.00  0.00           C
ATOM    402  CA  THR R  88     112.774 109.935 101.099  1.00  0.00           C
ATOM    403  C   THR R  88     111.347 110.328 101.446  1.00  0.00           C
ATOM    404  O   THR R  88     111.038 110.581 102.614  1.00  0.00           O
ATOM    405  N   THR R  88     113.686 111.010 101.475  1.00  0.00           N
ATOM    406  CB  THR R  88     113.147 108.629 101.806  1.00  0.00           C
ATOM    407  OG1 THR R  88     114.458 108.221 101.399  1.00  0.00           O
ATOM    408  CG2 THR R  88     112.151 107.533 101.460  1.00  0.00           C
ATOM    409  CA  THR R  92     105.557 103.342 102.563  1.00  0.00           C
ATOM    410  C   THR R  92     105.158 103.515 104.026  1.00  0.00           C
ATOM    411  O   THR R  92     105.228 104.608 104.591  1.00  0.00           O
ATOM    412  N   THR R  92     105.702 104.643 101.932  1.00  0.00           N
ATOM    413  CB  THR R  92     106.858 102.539 102.455  1.00  0.00           C
ATOM    414  OG1 THR R  92     107.919 103.260 103.094  1.00  0.00           O
ATOM    415  CG2 THR R  92     107.220 102.305 100.996  1.00  0.00           C
ATOM    416  CA  THR R  94     107.817 101.457 107.326  1.00  0.00           C
ATOM    417  C   THR R  94     108.487 102.800 107.621  1.00  0.00           C
ATOM    418  O   THR R  94     108.897 103.050 108.759  1.00  0.00           O
ATOM    419  N   THR R  94     106.590 101.616 106.547  1.00  0.00           N
ATOM    420  CB  THR R  94     108.761 100.456 106.632  1.00  0.00           C
ATOM    421  OG1 THR R  94     109.977 100.321 107.382  1.00  0.00           O
ATOM    422  CG2 THR R  94     109.038 100.775 105.148  1.00  0.00           C
ATOM    423  CA  THR R 109     116.630 112.629 124.433  1.00  0.00           C
ATOM    424  C   THR R 109     116.767 114.051 124.995  1.00  0.00           C
ATOM    425  O   THR R 109     117.740 114.341 125.704  1.00  0.00           O
ATOM    426  N   THR R 109     115.234 112.260 124.194  1.00  0.00           N
ATOM    427  CB  THR R 109     117.397 112.449 123.107  1.00  0.00           C
ATOM    428  OG1 THR R 109     117.260 111.091 122.672  1.00  0.00           O
ATOM    429  CG2 THR R 109     118.896 112.729 123.234  1.00  0.00           C
ATOM    430  CA  THR R 110     115.746 116.286 125.256  1.00  0.00           C
ATOM    431  C   THR R 110     115.776 116.356 126.787  1.00  0.00           C
ATOM    432  O   THR R 110     116.366 117.282 127.359  1.00  0.00           O
ATOM    433  N   THR R 110     115.766 114.909 124.756  1.00  0.00           N
ATOM    434  CB  THR R 110     114.502 116.990 124.691  1.00  0.00           C
ATOM    435  OG1 THR R 110     114.538 116.930 123.260  1.00  0.00           O
ATOM    436  CG2 THR R 110     114.428 118.461 125.100  1.00  0.00           C
ATOM    437  CA  THR R 111     115.030 115.394 128.915  1.00  0.00           C
ATOM    438  C   THR R 111     116.360 115.205 129.659  1.00  0.00           C
ATOM    439  O   THR R 111     116.521 115.723 130.773  1.00  0.00           O
ATOM    440  N   THR R 111     115.194 115.361 127.462  1.00  0.00           N
ATOM    441  CB  THR R 111     114.000 114.314 129.292  1.00  0.00           C
ATOM    442  OG1 THR R 111     112.763 114.594 128.624  1.00  0.00           O
ATOM    443  CG2 THR R 111     113.710 114.254 130.787  1.00  0.00           C
ATOM    444  CA  THR R 117     121.379 118.815 136.465  1.00  0.00           C
ATOM    445  C   THR R 117     120.805 118.417 137.824  1.00  0.00           C
ATOM    446  O   THR R 117     121.342 118.799 138.870  1.00  0.00           O
ATOM    447  N   THR R 117     121.401 117.681 135.541  1.00  0.00           N
ATOM    448  CB  THR R 117     120.579 119.965 135.846  1.00  0.00           C
ATOM    449  OG1 THR R 117     121.173 120.341 134.598  1.00  0.00           O
ATOM    450  CG2 THR R 117     120.563 121.181 136.765  1.00  0.00           C
ATOM    451  CA  THR R 144     104.956 106.516 122.483  1.00  0.00           C
ATOM    452  C   THR R 144     106.053 105.733 121.765  1.00  0.00           C
ATOM    453  O   THR R 144     105.775 104.998 120.810  1.00  0.00           O
ATOM    454  N   THR R 144     105.127 106.464 123.933  1.00  0.00           N
ATOM    455  CB  THR R 144     104.941 107.975 122.021  1.00  0.00           C
ATOM    456  OG1 THR R 144     103.892 108.678 122.697  1.00  0.00           O
ATOM    457  CG2 THR R 144     104.710 108.075 120.521  1.00  0.00           C
ATOM    458  CA  THR R 148     105.808 102.338 118.342  1.00  0.00           C
ATOM    459  C   THR R 148     106.667 101.122 118.015  1.00  0.00           C
ATOM    460  O   THR R 148     106.466 100.482 116.974  1.00  0.00           O
ATOM    461  N   THR R 148     105.391 102.326 119.741  1.00  0.00           N
ATOM    462  CB  THR R 148     106.561 103.637 118.038  1.00  0.00           C
ATOM    463  OG1 THR R 148     105.711 104.757 118.319  1.00  0.00           O
ATOM    464  CG2 THR R 148     106.984 103.697 116.577  1.00  0.00           C
ATOM    465  CA  THR R 150     105.690  97.095 119.638  1.00  0.00           C
ATOM    466  C   THR R 150     104.806  96.959 118.403  1.00  0.00           C
ATOM    467  O   THR R 150     104.643  95.855 117.868  1.00  0.00           O
ATOM    468  N   THR R 150     106.527  98.287 119.554  1.00  0.00           N
ATOM    469  CB  THR R 150     104.842  97.155 120.911  1.00  0.00           C
ATOM    470  OG1 THR R 150     105.703  97.291 122.047  1.00  0.00           O
ATOM    471  CG2 THR R 150     104.008  95.895 121.076  1.00  0.00           C
ATOM    472  CA  THR R 171      98.328 100.560 103.756  1.00  0.00           C
ATOM    473  C   THR R 171      98.943 101.761 104.473  1.00  0.00           C
ATOM    474  O   THR R 171      99.078 101.742 105.702  1.00  0.00           O
ATOM    475  N   THR R 171      98.728  99.355 104.458  1.00  0.00           N
ATOM    476  CB  THR R 171      96.794 100.662 103.751  1.00  0.00           C
ATOM    477  OG1 THR R 171      96.243  99.474 103.170  1.00  0.00           O
ATOM    478  CG2 THR R 171      96.273 101.867 102.971  1.00  0.00           C
ATOM    479  CA  THR R 199     107.031 121.515 141.861  1.00  0.00           C
ATOM    480  C   THR R 199     106.641 121.746 143.323  1.00  0.00           C
ATOM    481  O   THR R 199     105.660 122.442 143.601  1.00  0.00           O
ATOM    482  N   THR R 199     105.856 121.203 141.061  1.00  0.00           N
ATOM    483  CB  THR R 199     107.702 122.758 141.265  1.00  0.00           C
ATOM    484  OG1 THR R 199     108.031 122.501 139.893  1.00  0.00           O
ATOM    485  CG2 THR R 199     108.958 123.094 141.976  1.00  0.00           C
ATOM    486  CA  THR R 247     109.772  83.792 117.662  1.00  0.00           C
ATOM    487  C   THR R 247     108.954  83.083 116.589  1.00  0.00           C
ATOM    488  O   THR R 247     109.485  82.247 115.843  1.00  0.00           O
ATOM    489  N   THR R 247     109.579  85.239 117.604  1.00  0.00           N
ATOM    490  CB  THR R 247     109.407  83.272 119.053  1.00  0.00           C
ATOM    491  OG1 THR R 247     110.222  83.925 120.035  1.00  0.00           O
ATOM    492  CG2 THR R 247     109.635  81.771 119.138  1.00  0.00           C
ATOM    493  CA  THR R 273     118.092  86.287 112.660  1.00  0.00           C
ATOM    494  C   THR R 273     118.982  87.008 113.668  1.00  0.00           C
ATOM    495  O   THR R 273     118.539  87.331 114.779  1.00  0.00           O
ATOM    496  N   THR R 273     118.229  86.874 111.329  1.00  0.00           N
ATOM    497  CB  THR R 273     118.427  84.793 112.602  1.00  0.00           C
ATOM    498  OG1 THR R 273     117.511  84.133 111.721  1.00  0.00           O
ATOM    499  CG2 THR R 273     118.331  84.155 113.981  1.00  0.00           C
ATOM    500  CA  THR R 288     115.083  95.177 132.563  1.00  0.00           C
ATOM    501  C   THR R 288     115.752  95.657 133.871  1.00  0.00           C
ATOM    502  O   THR R 288     115.073  95.594 134.917  1.00  0.00           O
ATOM    503  N   THR R 288     115.215  96.040 131.385  1.00  0.00           N
ATOM    504  CB  THR R 288     115.573  93.776 132.146  1.00  0.00           C
ATOM    505  OG1 THR R 288     114.842  93.345 130.991  1.00  0.00           O
ATOM    506  CG2 THR R 288     115.374  92.767 133.242  1.00  0.00           C
ATOM    507  CA  THR R 302     114.235 101.419 151.043  1.00  0.00           C
ATOM    508  C   THR R 302     115.608 101.725 151.628  1.00  0.00           C
ATOM    509  O   THR R 302     115.860 101.449 152.806  1.00  0.00           O
ATOM    510  N   THR R 302     113.917 100.015 151.268  1.00  0.00           N
ATOM    511  CB  THR R 302     113.177 102.329 151.672  1.00  0.00           C
ATOM    512  OG1 THR R 302     111.884 101.988 151.158  1.00  0.00           O
ATOM    513  CG2 THR R 302     113.470 103.790 151.358  1.00  0.00           C
ATOM    514  CA  THR R 306     126.213 106.617 147.151  1.00  0.00           C
ATOM    515  C   THR R 306     126.365 105.730 145.915  1.00  0.00           C
ATOM    516  O   THR R 306     126.004 106.129 144.799  1.00  0.00           O
ATOM    517  N   THR R 306     125.455 105.961 148.220  1.00  0.00           N
ATOM    518  CB  THR R 306     127.586 107.043 147.676  1.00  0.00           C
ATOM    519  OG1 THR R 306     128.325 105.886 148.088  1.00  0.00           O
ATOM    520  CG2 THR R 306     127.436 107.991 148.857  1.00  0.00           C
ATOM    521  CA  THR R 321     121.067 104.775 125.805  1.00  0.00           C
ATOM    522  C   THR R 321     120.391 103.910 124.749  1.00  0.00           C
ATOM    523  O   THR R 321     120.783 103.936 123.578  1.00  0.00           O
ATOM    524  N   THR R 321     120.095 105.234 126.792  1.00  0.00           N
ATOM    525  CB  THR R 321     122.205 104.022 126.509  1.00  0.00           C
ATOM    526  OG1 THR R 321     122.806 104.878 127.487  1.00  0.00           O
ATOM    527  CG2 THR R 321     123.299 103.585 125.535  1.00  0.00           C
ATOM    528  CA  GLY R  73     121.170 110.434 120.262  1.00  0.00           C
ATOM    529  C   GLY R  73     120.549 111.601 119.518  1.00  0.00           C
ATOM    530  O   GLY R  73     119.721 111.401 118.623  1.00  0.00           O
ATOM    531  N   GLY R  73     122.593 110.604 120.513  1.00  0.00           N
ATOM    532  CA  GLY R  76     121.216 110.375 115.187  1.00  0.00           C
ATOM    533  C   GLY R  76     119.770 110.644 114.814  1.00  0.00           C
ATOM    534  O   GLY R  76     119.397 110.505 113.639  1.00  0.00           O
ATOM    535  N   GLY R  76     121.896 111.494 115.817  1.00  0.00           N
ATOM    536  CA  GLY R 127     110.110 127.204 137.215  1.00  0.00           C
ATOM    537  C   GLY R 127     109.291 125.927 137.192  1.00  0.00           C
ATOM    538  O   GLY R 127     109.770 124.837 136.877  1.00  0.00           O
ATOM    539  N   GLY R 127     111.510 126.994 136.918  1.00  0.00           N
ATOM    540  CA  GLY R 190     100.274 112.962 128.958  1.00  0.00           C
ATOM    541  C   GLY R 190      99.457 114.000 129.711  1.00  0.00           C
ATOM    542  O   GLY R 190     100.009 114.850 130.415  1.00  0.00           O
ATOM    543  N   GLY R 190      99.774 111.602 129.135  1.00  0.00           N
ATOM    544  CA  GLY R 197     103.096 117.071 137.586  1.00  0.00           C
ATOM    545  C   GLY R 197     103.179 118.464 138.190  1.00  0.00           C
ATOM    546  O   GLY R 197     102.323 119.319 137.950  1.00  0.00           O
ATOM    547  N   GLY R 197     101.724 116.592 137.490  1.00  0.00           N
ATOM    548  CA  GLY R 198     104.411 119.994 139.591  1.00  0.00           C
ATOM    549  C   GLY R 198     105.657 120.037 140.451  1.00  0.00           C
ATOM    550  O   GLY R 198     106.435 119.076 140.526  1.00  0.00           O
ATOM    551  N   GLY R 198     104.223 118.690 138.981  1.00  0.00           N
ATOM    552  CA  GLY R 261     117.106  77.027  98.812  1.00  0.00           C
ATOM    553  C   GLY R 261     118.600  77.003  98.543  1.00  0.00           C
ATOM    554  O   GLY R 261     119.106  76.084  97.894  1.00  0.00           O
ATOM    555  N   GLY R 261     116.756  77.457 100.158  1.00  0.00           N
ATOM    556  CA  GLY R 300     111.205  95.325 148.819  1.00  0.00           C
ATOM    557  C   GLY R 300     111.970  95.978 149.958  1.00  0.00           C
ATOM    558  O   GLY R 300     111.885  95.536 151.107  1.00  0.00           O
ATOM    559  N   GLY R 300     110.382  96.242 148.034  1.00  0.00           N
ATOM    560  CA  GLY R 319     117.478 103.244 129.499  1.00  0.00           C
ATOM    561  C   GLY R 319     117.384 104.304 128.418  1.00  0.00           C
ATOM    562  O   GLY R 319     116.729 104.103 127.392  1.00  0.00           O
ATOM    563  N   GLY R 319     118.816 103.125 130.063  1.00  0.00           N
ATOM    564  CA  PHE R  70     122.872 112.923 124.610  1.00  0.00           C
ATOM    565  C   PHE R  70     123.235 113.395 123.205  1.00  0.00           C
ATOM    566  O   PHE R  70     122.356 113.533 122.343  1.00  0.00           O
ATOM    567  N   PHE R  70     123.715 111.806 125.041  1.00  0.00           N
ATOM    568  CB  PHE R  70     122.987 114.079 125.607  1.00  0.00           C
ATOM    569  CG  PHE R  70     122.249 115.321 125.191  1.00  0.00           C
ATOM    570  CD1 PHE R  70     120.863 115.372 125.254  1.00  0.00           C
ATOM    571  CE1 PHE R  70     120.178 116.515 124.877  1.00  0.00           C
ATOM    572  CZ  PHE R  70     120.879 117.625 124.438  1.00  0.00           C
ATOM    573  CE2 PHE R  70     122.261 117.589 124.377  1.00  0.00           C
ATOM    574  CD2 PHE R  70     122.939 116.443 124.755  1.00  0.00           C
ATOM    575  CA  PHE R  82     115.978 115.124 108.155  1.00  0.00           C
ATOM    576  C   PHE R  82     115.873 114.295 106.876  1.00  0.00           C
ATOM    577  O   PHE R  82     115.324 114.766 105.868  1.00  0.00           O
ATOM    578  N   PHE R  82     115.719 114.318 109.347  1.00  0.00           N
ATOM    579  CB  PHE R  82     117.355 115.778 108.264  1.00  0.00           C
ATOM    580  CG  PHE R  82     117.655 116.752 107.162  1.00  0.00           C
ATOM    581  CD1 PHE R  82     117.007 117.977 107.110  1.00  0.00           C
ATOM    582  CE1 PHE R  82     117.282 118.881 106.098  1.00  0.00           C
ATOM    583  CZ  PHE R  82     118.216 118.565 105.127  1.00  0.00           C
ATOM    584  CE2 PHE R  82     118.873 117.347 105.170  1.00  0.00           C
ATOM    585  CD2 PHE R  82     118.592 116.448 106.185  1.00  0.00           C
ATOM    586  CA  PHE R  99     109.579 108.718 111.405  1.00  0.00           C
ATOM    587  C   PHE R  99     109.028 108.979 112.803  1.00  0.00           C
ATOM    588  O   PHE R  99     109.562 109.812 113.548  1.00  0.00           O
ATOM    589  N   PHE R  99     109.753 107.287 111.158  1.00  0.00           N
ATOM    590  CB  PHE R  99     108.652 109.305 110.336  1.00  0.00           C
ATOM    591  CG  PHE R  99     108.378 110.778 110.489  1.00  0.00           C
ATOM    592  CD1 PHE R  99     109.290 111.718 110.038  1.00  0.00           C
ATOM    593  CE1 PHE R  99     109.031 113.069 110.159  1.00  0.00           C
ATOM    594  CZ  PHE R  99     107.848 113.497 110.733  1.00  0.00           C
ATOM    595  CE2 PHE R  99     106.923 112.572 111.178  1.00  0.00           C
ATOM    596  CD2 PHE R  99     107.185 111.221 111.047  1.00  0.00           C
ATOM    597  CA  PHE R 114     117.738 118.227 133.101  1.00  0.00           C
ATOM    598  C   PHE R 114     117.937 117.196 134.205  1.00  0.00           C
ATOM    599  O   PHE R 114     118.128 117.558 135.371  1.00  0.00           O
ATOM    600  N   PHE R 114     118.464 117.849 131.892  1.00  0.00           N
ATOM    601  CB  PHE R 114     116.255 118.407 132.787  1.00  0.00           C
ATOM    602  CG  PHE R 114     115.972 119.529 131.834  1.00  0.00           C
ATOM    603  CD1 PHE R 114     115.976 120.844 132.275  1.00  0.00           C
ATOM    604  CE1 PHE R 114     115.718 121.884 131.402  1.00  0.00           C
ATOM    605  CZ  PHE R 114     115.447 121.616 130.072  1.00  0.00           C
ATOM    606  CE2 PHE R 114     115.437 120.308 129.619  1.00  0.00           C
ATOM    607  CD2 PHE R 114     115.698 119.273 130.499  1.00  0.00           C
ATOM    608  CA  PHE R 126     113.824 126.422 137.381  1.00  0.00           C
ATOM    609  C   PHE R 126     112.382 126.610 137.850  1.00  0.00           C
ATOM    610  O   PHE R 126     112.051 126.417 139.023  1.00  0.00           O
ATOM    611  N   PHE R 126     114.639 125.874 138.452  1.00  0.00           N
ATOM    612  CB  PHE R 126     113.907 125.526 136.144  1.00  0.00           C
ATOM    613  CG  PHE R 126     115.309 125.243 135.695  1.00  0.00           C
ATOM    614  CD1 PHE R 126     116.089 126.252 135.150  1.00  0.00           C
ATOM    615  CE1 PHE R 126     117.383 126.000 134.731  1.00  0.00           C
ATOM    616  CZ  PHE R 126     117.909 124.727 134.853  1.00  0.00           C
ATOM    617  CE2 PHE R 126     117.141 123.710 135.394  1.00  0.00           C
ATOM    618  CD2 PHE R 126     115.847 123.970 135.811  1.00  0.00           C
ATOM    619  CA  PHE R 143     105.273 105.346 126.106  1.00  0.00           C
ATOM    620  C   PHE R 143     105.026 105.308 124.601  1.00  0.00           C
ATOM    621  O   PHE R 143     104.754 104.236 124.043  1.00  0.00           O
ATOM    622  N   PHE R 143     106.325 106.302 126.451  1.00  0.00           N
ATOM    623  CB  PHE R 143     103.978 105.669 126.852  1.00  0.00           C
ATOM    624  CG  PHE R 143     104.034 105.380 128.325  1.00  0.00           C
ATOM    625  CD1 PHE R 143     104.951 104.473 128.836  1.00  0.00           C
ATOM    626  CE1 PHE R 143     104.994 104.199 130.190  1.00  0.00           C
ATOM    627  CZ  PHE R 143     104.113 104.824 131.047  1.00  0.00           C
ATOM    628  CE2 PHE R 143     103.191 105.719 130.552  1.00  0.00           C
ATOM    629  CD2 PHE R 143     103.150 105.994 129.197  1.00  0.00           C
ATOM    630  CA  PHE R 147     104.270 101.350 121.695  1.00  0.00           C
ATOM    631  C   PHE R 147     104.556 101.384 120.197  1.00  0.00           C
ATOM    632  O   PHE R 147     104.040 100.539 119.456  1.00  0.00           O
ATOM    633  N   PHE R 147     105.402 101.842 122.476  1.00  0.00           N
ATOM    634  CB  PHE R 147     103.011 102.152 122.023  1.00  0.00           C
ATOM    635  CG  PHE R 147     102.509 101.950 123.427  1.00  0.00           C
ATOM    636  CD1 PHE R 147     102.753 100.762 124.103  1.00  0.00           C
ATOM    637  CE1 PHE R 147     102.292 100.573 125.394  1.00  0.00           C
ATOM    638  CZ  PHE R 147     101.578 101.577 126.024  1.00  0.00           C
ATOM    639  CE2 PHE R 147     101.327 102.766 125.362  1.00  0.00           C
ATOM    640  CD2 PHE R 147     101.791 102.947 124.069  1.00  0.00           C
ATOM    641  CA  PHE R 169      97.060  95.787 106.464  1.00  0.00           C
ATOM    642  C   PHE R 169      98.192  96.793 106.278  1.00  0.00           C
ATOM    643  O   PHE R 169      98.332  97.725 107.077  1.00  0.00           O
ATOM    644  N   PHE R 169      96.611  95.248 105.186  1.00  0.00           N
ATOM    645  CB  PHE R 169      97.493  94.647 107.394  1.00  0.00           C
ATOM    646  CG  PHE R 169      97.918  95.101 108.765  1.00  0.00           C
ATOM    647  CD1 PHE R 169      96.970  95.347 109.747  1.00  0.00           C
ATOM    648  CE1 PHE R 169      97.349  95.759 111.013  1.00  0.00           C
ATOM    649  CZ  PHE R 169      98.691  95.915 111.314  1.00  0.00           C
ATOM    650  CE2 PHE R 169      99.650  95.661 110.348  1.00  0.00           C
ATOM    651  CD2 PHE R 169      99.263  95.250 109.085  1.00  0.00           C
ATOM    652  CA  PHE R 214      99.664 112.717 144.947  1.00  0.00           C
ATOM    653  C   PHE R 214      99.279 113.157 146.356  1.00  0.00           C
ATOM    654  O   PHE R 214     100.098 113.773 147.050  1.00  0.00           O
ATOM    655  N   PHE R 214     100.800 113.536 144.561  1.00  0.00           N
ATOM    656  CB  PHE R 214     100.022 111.219 144.933  1.00  0.00           C
ATOM    657  CG  PHE R 214     100.384 110.676 143.579  1.00  0.00           C
ATOM    658  CD1 PHE R 214      99.900 111.260 142.418  1.00  0.00           C
ATOM    659  CE1 PHE R 214     100.238 110.756 141.180  1.00  0.00           C
ATOM    660  CZ  PHE R 214     101.070 109.658 141.092  1.00  0.00           C
ATOM    661  CE2 PHE R 214     101.561 109.064 142.238  1.00  0.00           C
ATOM    662  CD2 PHE R 214     101.218 109.574 143.473  1.00  0.00           C
ATOM    663  CA  PHE R 225      99.962 101.444 142.299  1.00  0.00           C
ATOM    664  C   PHE R 225     100.329 101.968 140.913  1.00  0.00           C
ATOM    665  O   PHE R 225     100.263 101.223 139.924  1.00  0.00           O
ATOM    666  N   PHE R 225     100.959 101.815 143.304  1.00  0.00           N
ATOM    667  CB  PHE R 225      98.583 101.952 142.728  1.00  0.00           C
ATOM    668  CG  PHE R 225      97.477 101.615 141.763  1.00  0.00           C
ATOM    669  CD1 PHE R 225      96.893 100.356 141.773  1.00  0.00           C
ATOM    670  CE1 PHE R 225      95.870 100.042 140.893  1.00  0.00           C
ATOM    671  CZ  PHE R 225      95.410 100.996 140.002  1.00  0.00           C
ATOM    672  CE2 PHE R 225      95.974 102.259 139.990  1.00  0.00           C
ATOM    673  CD2 PHE R 225      96.996 102.566 140.872  1.00  0.00           C
ATOM    674  CA  PHE R 231     105.799  98.626 134.814  1.00  0.00           C
ATOM    675  C   PHE R 231     105.113  97.534 134.001  1.00  0.00           C
ATOM    676  O   PHE R 231     105.672  97.068 133.003  1.00  0.00           O
ATOM    677  N   PHE R 231     104.902  99.753 135.072  1.00  0.00           N
ATOM    678  CB  PHE R 231     106.350  98.057 136.129  1.00  0.00           C
ATOM    679  CG  PHE R 231     107.032  96.710 135.977  1.00  0.00           C
ATOM    680  CD1 PHE R 231     108.355  96.640 135.565  1.00  0.00           C
ATOM    681  CE1 PHE R 231     108.994  95.416 135.426  1.00  0.00           C
ATOM    682  CZ  PHE R 231     108.319  94.245 135.730  1.00  0.00           C
ATOM    683  CE2 PHE R 231     107.005  94.299 136.165  1.00  0.00           C
ATOM    684  CD2 PHE R 231     106.373  95.524 136.304  1.00  0.00           C
ATOM    685  CA  PHE R 233     101.786  98.062 130.727  1.00  0.00           C
ATOM    686  C   PHE R 233     102.950  98.398 129.800  1.00  0.00           C
ATOM    687  O   PHE R 233     102.879  98.124 128.596  1.00  0.00           O
ATOM    688  N   PHE R 233     102.231  97.651 132.059  1.00  0.00           N
ATOM    689  CB  PHE R 233     100.811  99.237 130.828  1.00  0.00           C
ATOM    690  CG  PHE R 233      99.427  98.838 131.267  1.00  0.00           C
ATOM    691  CD1 PHE R 233      98.707  97.899 130.541  1.00  0.00           C
ATOM    692  CE1 PHE R 233      97.432  97.525 130.931  1.00  0.00           C
ATOM    693  CZ  PHE R 233      96.858  98.098 132.051  1.00  0.00           C
ATOM    694  CE2 PHE R 233      97.562  99.042 132.781  1.00  0.00           C
ATOM    695  CD2 PHE R 233      98.837  99.411 132.385  1.00  0.00           C
ATOM    696  CA  PHE R 235     107.252  96.270 130.085  1.00  0.00           C
ATOM    697  C   PHE R 235     106.738  94.867 129.806  1.00  0.00           C
ATOM    698  O   PHE R 235     107.219  94.232 128.865  1.00  0.00           O
ATOM    699  N   PHE R 235     106.197  97.268 130.163  1.00  0.00           N
ATOM    700  CB  PHE R 235     108.076  96.289 131.385  1.00  0.00           C
ATOM    701  CG  PHE R 235     109.269  95.372 131.367  1.00  0.00           C
ATOM    702  CD1 PHE R 235     110.436  95.758 130.721  1.00  0.00           C
ATOM    703  CE1 PHE R 235     111.542  94.929 130.702  1.00  0.00           C
ATOM    704  CZ  PHE R 235     111.496  93.703 131.341  1.00  0.00           C
ATOM    705  CE2 PHE R 235     110.342  93.309 131.997  1.00  0.00           C
ATOM    706  CD2 PHE R 235     109.238  94.145 132.012  1.00  0.00           C
ATOM    707  CA  PHE R 283     115.736  96.134 124.452  1.00  0.00           C
ATOM    708  C   PHE R 283     115.634  95.530 125.855  1.00  0.00           C
ATOM    709  O   PHE R 283     115.345  96.248 126.825  1.00  0.00           O
ATOM    710  N   PHE R 283     116.939  95.680 123.749  1.00  0.00           N
ATOM    711  CB  PHE R 283     114.497  95.786 123.624  1.00  0.00           C
ATOM    712  CG  PHE R 283     113.217  96.384 124.146  1.00  0.00           C
ATOM    713  CD1 PHE R 283     112.868  97.688 123.827  1.00  0.00           C
ATOM    714  CE1 PHE R 283     111.687  98.242 124.295  1.00  0.00           C
ATOM    715  CZ  PHE R 283     110.840  97.489 125.088  1.00  0.00           C
ATOM    716  CE2 PHE R 283     111.172  96.185 125.410  1.00  0.00           C
ATOM    717  CD2 PHE R 283     112.352  95.636 124.935  1.00  0.00           C
ATOM    718  CA  PHE R 293     115.626  98.331 140.535  1.00  0.00           C
ATOM    719  C   PHE R 293     114.563  99.234 141.162  1.00  0.00           C
ATOM    720  O   PHE R 293     114.461  99.330 142.396  1.00  0.00           O
ATOM    721  N   PHE R 293     115.066  97.488 139.478  1.00  0.00           N
ATOM    722  CB  PHE R 293     116.780  99.150 139.953  1.00  0.00           C
ATOM    723  CG  PHE R 293     117.706  99.721 140.981  1.00  0.00           C
ATOM    724  CD1 PHE R 293     118.583  98.899 141.672  1.00  0.00           C
ATOM    725  CE1 PHE R 293     119.449  99.423 142.613  1.00  0.00           C
ATOM    726  CZ  PHE R 293     119.454 100.780 142.861  1.00  0.00           C
ATOM    727  CE2 PHE R 293     118.592 101.607 142.168  1.00  0.00           C
ATOM    728  CD2 PHE R 293     117.727 101.080 141.233  1.00  0.00           C
ATOM    729  CA  PHE R 314     123.650 104.467 135.408  1.00  0.00           C
ATOM    730  C   PHE R 314     122.614 103.617 134.679  1.00  0.00           C
ATOM    731  O   PHE R 314     122.649 103.508 133.449  1.00  0.00           O
ATOM    732  N   PHE R 314     123.042 105.208 136.508  1.00  0.00           N
ATOM    733  CB  PHE R 314     124.800 103.608 135.938  1.00  0.00           C
ATOM    734  CG  PHE R 314     125.506 102.807 134.880  1.00  0.00           C
ATOM    735  CD1 PHE R 314     126.435 103.413 134.046  1.00  0.00           C
ATOM    736  CE1 PHE R 314     127.100 102.685 133.075  1.00  0.00           C
ATOM    737  CZ  PHE R 314     126.852 101.331 132.939  1.00  0.00           C
ATOM    738  CE2 PHE R 314     125.939 100.709 133.773  1.00  0.00           C
ATOM    739  CD2 PHE R 314     125.274 101.445 134.741  1.00  0.00           C
ATOM    740  CA  PHE R 332     121.172 102.493 109.541  1.00  0.00           C
ATOM    741  C   PHE R 332     121.448 100.995 109.386  1.00  0.00           C
ATOM    742  O   PHE R 332     122.609 100.614 109.194  1.00  0.00           O
ATOM    743  N   PHE R 332     119.892 102.788 110.175  1.00  0.00           N
ATOM    744  CB  PHE R 332     122.307 103.153 110.329  1.00  0.00           C
ATOM    745  CG  PHE R 332     122.274 104.653 110.294  1.00  0.00           C
ATOM    746  CD1 PHE R 332     122.740 105.346 109.186  1.00  0.00           C
ATOM    747  CE1 PHE R 332     122.708 106.730 109.150  1.00  0.00           C
ATOM    748  CZ  PHE R 332     122.204 107.435 110.230  1.00  0.00           C
ATOM    749  CE2 PHE R 332     121.735 106.756 111.341  1.00  0.00           C
ATOM    750  CD2 PHE R 332     121.771 105.372 111.368  1.00  0.00           C
ATOM    751  CA  PHE R 337     117.259 102.929 103.946  1.00  0.00           C
ATOM    752  C   PHE R 337     118.674 103.175 103.445  1.00  0.00           C
ATOM    753  O   PHE R 337     119.049 104.325 103.197  1.00  0.00           O
ATOM    754  N   PHE R 337     116.791 101.610 103.537  1.00  0.00           N
ATOM    755  CB  PHE R 337     117.206 103.062 105.469  1.00  0.00           C
ATOM    756  CG  PHE R 337     117.492 104.454 105.976  1.00  0.00           C
ATOM    757  CD1 PHE R 337     116.485 105.405 106.000  1.00  0.00           C
ATOM    758  CE1 PHE R 337     116.728 106.682 106.467  1.00  0.00           C
ATOM    759  CZ  PHE R 337     117.996 107.031 106.900  1.00  0.00           C
ATOM    760  CE2 PHE R 337     119.014 106.097 106.873  1.00  0.00           C
ATOM    761  CD2 PHE R 337     118.762 104.818 106.411  1.00  0.00           C
ATOM    762  CA  PHE R 341     120.883 107.015 101.542  1.00  0.00           C
ATOM    763  C   PHE R 341     121.967 107.119 100.476  1.00  0.00           C
ATOM    764  O   PHE R 341     122.501 108.208 100.231  1.00  0.00           O
ATOM    765  N   PHE R 341     119.797 106.138 101.114  1.00  0.00           N
ATOM    766  CB  PHE R 341     121.466 106.502 102.860  1.00  0.00           C
ATOM    767  CG  PHE R 341     122.553 107.369 103.430  1.00  0.00           C
ATOM    768  CD1 PHE R 341     122.247 108.577 104.040  1.00  0.00           C
ATOM    769  CE1 PHE R 341     123.247 109.376 104.571  1.00  0.00           C
ATOM    770  CZ  PHE R 341     124.567 108.966 104.501  1.00  0.00           C
ATOM    771  CE2 PHE R 341     124.885 107.760 103.900  1.00  0.00           C
ATOM    772  CD2 PHE R 341     123.880 106.967 103.371  1.00  0.00           C
ATOM    773  CA  MET R  81     114.351 112.921 110.823  1.00  0.00           C
ATOM    774  C   MET R  81     114.519 113.766 109.567  1.00  0.00           C
ATOM    775  O   MET R  81     113.578 113.894 108.780  1.00  0.00           O
ATOM    776  N   MET R  81     115.518 112.075 111.062  1.00  0.00           N
ATOM    777  CB  MET R  81     114.094 113.812 112.040  1.00  0.00           C
ATOM    778  CG  MET R  81     113.359 113.127 113.185  1.00  0.00           C
ATOM    779  SD  MET R  81     111.632 112.785 112.825  1.00  0.00           S
ATOM    780  CE  MET R  81     110.992 114.455 112.821  1.00  0.00           C
ATOM    781  CA  MET R  90     106.723 108.936 103.109  1.00  0.00           C
ATOM    782  C   MET R  90     105.580 108.277 102.334  1.00  0.00           C
ATOM    783  O   MET R  90     104.398 108.570 102.520  1.00  0.00           O
ATOM    784  N   MET R  90     107.434 109.897 102.262  1.00  0.00           N
ATOM    785  CB  MET R  90     106.208 109.617 104.370  1.00  0.00           C
ATOM    786  CG  MET R  90     107.295 110.176 105.269  1.00  0.00           C
ATOM    787  SD  MET R  90     106.639 110.794 106.829  1.00  0.00           S
ATOM    788  CE  MET R  90     105.533 112.075 106.244  1.00  0.00           C
ATOM    789  CA  MET R 112     118.594 114.109 129.644  1.00  0.00           C
ATOM    790  C   MET R 112     119.418 115.178 130.383  1.00  0.00           C
ATOM    791  O   MET R 112     119.860 114.885 131.509  1.00  0.00           O
ATOM    792  N   MET R 112     117.336 114.544 129.021  1.00  0.00           N
ATOM    793  CB  MET R 112     119.452 113.407 128.579  1.00  0.00           C
ATOM    794  CG  MET R 112     120.574 112.567 129.145  1.00  0.00           C
ATOM    795  SD  MET R 112     121.464 111.695 127.849  1.00  0.00           S
ATOM    796  CE  MET R 112     120.127 110.847 127.026  1.00  0.00           C
ATOM    797  CA  MET R 121     123.181 120.074 141.617  1.00  0.00           C
ATOM    798  C   MET R 121     122.408 119.667 142.864  1.00  0.00           C
ATOM    799  O   MET R 121     122.507 120.352 143.892  1.00  0.00           O
ATOM    800  N   MET R 121     123.492 118.934 140.758  1.00  0.00           N
ATOM    801  CB  MET R 121     122.396 121.123 140.830  1.00  0.00           C
ATOM    802  CG  MET R 121     123.156 121.718 139.655  1.00  0.00           C
ATOM    803  SD  MET R 121     124.643 122.601 140.164  1.00  0.00           S
ATOM    804  CE  MET R 121     123.927 124.024 140.983  1.00  0.00           C
ATOM    805  CA  MET R 142     108.593 107.204 126.329  1.00  0.00           C
ATOM    806  C   MET R 142     107.584 106.098 126.035  1.00  0.00           C
ATOM    807  O   MET R 142     107.924 105.075 125.417  1.00  0.00           O
ATOM    808  N   MET R 142     108.035 108.515 126.006  1.00  0.00           N
ATOM    809  CB  MET R 142     109.040 107.168 127.791  1.00  0.00           C
ATOM    810  CG  MET R 142     109.645 105.843 128.225  1.00  0.00           C
ATOM    811  SD  MET R 142     109.897 105.739 130.008  1.00  0.00           S
ATOM    812  CE  MET R 142     108.208 105.786 130.592  1.00  0.00           C
ATOM    813  CA  MET R 151     103.494  98.042 116.670  1.00  0.00           C
ATOM    814  C   MET R 151     104.356  97.711 115.457  1.00  0.00           C
ATOM    815  O   MET R 151     103.856  97.084 114.520  1.00  0.00           O
ATOM    816  N   MET R 151     104.266  98.078 117.908  1.00  0.00           N
ATOM    817  CB  MET R 151     102.731  99.347 116.478  1.00  0.00           C
ATOM    818  CG  MET R 151     101.452  99.409 117.313  1.00  0.00           C
ATOM    819  SD  MET R 151     100.290  98.056 117.006  1.00  0.00           S
ATOM    820  CE  MET R 151     100.425  97.093 118.515  1.00  0.00           C
ATOM    821  CA  MET R 152     106.506  97.714 114.339  1.00  0.00           C
ATOM    822  C   MET R 152     106.757  96.211 114.378  1.00  0.00           C
ATOM    823  O   MET R 152     106.801  95.556 113.324  1.00  0.00           O
ATOM    824  N   MET R 152     105.628  98.131 115.435  1.00  0.00           N
ATOM    825  CB  MET R 152     107.836  98.467 114.380  1.00  0.00           C
ATOM    826  CG  MET R 152     107.740  99.939 114.057  1.00  0.00           C
ATOM    827  SD  MET R 152     109.321 100.792 114.207  1.00  0.00           S
ATOM    828  CE  MET R 152     110.184 100.157 112.773  1.00  0.00           C
ATOM    829  CA  MET R 226     101.117 103.824 139.541  1.00  0.00           C
ATOM    830  C   MET R 226     102.371 103.130 139.016  1.00  0.00           C
ATOM    831  O   MET R 226     102.475 102.867 137.813  1.00  0.00           O
ATOM    832  N   MET R 226     100.682 103.261 140.819  1.00  0.00           N
ATOM    833  CB  MET R 226     101.354 105.332 139.658  1.00  0.00           C
ATOM    834  CG  MET R 226     101.772 105.964 138.328  1.00  0.00           C
ATOM    835  SD  MET R 226     101.883 107.755 138.262  1.00  0.00           S
ATOM    836  CE  MET R 226     102.537 107.976 136.610  1.00  0.00           C
ATOM    837  CA  MET R 249     108.415  84.996 112.677  1.00  0.00           C
ATOM    838  C   MET R 249     109.584  84.138 112.209  1.00  0.00           C
ATOM    839  O   MET R 249     109.629  83.717 111.048  1.00  0.00           O
ATOM    840  N   MET R 249     107.878  84.513 113.946  1.00  0.00           N
ATOM    841  CB  MET R 249     108.856  86.452 112.822  1.00  0.00           C
ATOM    842  CG  MET R 249     109.316  87.104 111.531  1.00  0.00           C
ATOM    843  SD  MET R 249     110.071  88.710 111.842  1.00  0.00           S
ATOM    844  CE  MET R 249     108.663  89.629 112.451  1.00  0.00           C
ATOM    845  CA  GLU R 203     111.644 122.981 154.182  1.00  0.00           C
ATOM    846  C   GLU R 203     112.802 122.412 155.000  1.00  0.00           C
ATOM    847  O   GLU R 203     113.819 123.090 155.184  1.00  0.00           O
ATOM    848  N   GLU R 203     111.100 122.035 153.207  1.00  0.00           N
ATOM    849  CB  GLU R 203     110.530 123.451 155.117  1.00  0.00           C
ATOM    850  CG  GLU R 203     109.432 124.247 154.438  1.00  0.00           C
ATOM    851  CD  GLU R 203     108.414 124.784 155.424  1.00  0.00           C
ATOM    852  OE1 GLU R 203     108.544 124.492 156.632  1.00  0.00           O
ATOM    853  OE2 GLU R 203     107.483 125.496 154.992  1.00  0.00           O
ATOM    854  CA  GLU R 209     111.859 118.865 144.125  1.00  0.00           C
ATOM    855  C   GLU R 209     110.752 119.027 143.084  1.00  0.00           C
ATOM    856  O   GLU R 209     109.718 119.657 143.335  1.00  0.00           O
ATOM    857  N   GLU R 209     111.978 120.026 145.001  1.00  0.00           N
ATOM    858  CB  GLU R 209     111.651 117.582 144.944  1.00  0.00           C
ATOM    859  CG  GLU R 209     110.344 117.480 145.699  1.00  0.00           C
ATOM    860  CD  GLU R 209     110.202 116.164 146.439  1.00  0.00           C
ATOM    861  OE1 GLU R 209     111.117 115.320 146.336  1.00  0.00           O
ATOM    862  OE2 GLU R 209     109.177 115.973 147.126  1.00  0.00           O
ATOM    863  CA  GLU R 264     123.852  82.498 100.310  1.00  0.00           C
ATOM    864  C   GLU R 264     122.553  83.054 100.888  1.00  0.00           C
ATOM    865  O   GLU R 264     122.573  83.978 101.714  1.00  0.00           O
ATOM    866  N   GLU R 264     123.817  81.039 100.194  1.00  0.00           N
ATOM    867  CB  GLU R 264     124.142  83.122  98.944  1.00  0.00           C
ATOM    868  CG  GLU R 264     125.515  82.783  98.375  1.00  0.00           C
ATOM    869  CD  GLU R 264     126.661  83.247  99.259  1.00  0.00           C
ATOM    870  OE1 GLU R 264     126.563  84.347  99.844  1.00  0.00           O
ATOM    871  OE2 GLU R 264     127.663  82.510  99.366  1.00  0.00           O
ATOM    872  CA  GLU R 297     113.185 100.057 145.981  1.00  0.00           C
ATOM    873  C   GLU R 297     111.764 100.480 146.352  1.00  0.00           C
ATOM    874  O   GLU R 297     111.530 100.962 147.467  1.00  0.00           O
ATOM    875  N   GLU R 297     113.201  98.903 145.082  1.00  0.00           N
ATOM    876  CB  GLU R 297     113.975 101.220 145.392  1.00  0.00           C
ATOM    877  CG  GLU R 297     115.467 100.964 145.417  1.00  0.00           C
ATOM    878  CD  GLU R 297     116.271 102.189 145.068  1.00  0.00           C
ATOM    879  OE1 GLU R 297     115.663 103.252 144.823  1.00  0.00           O
ATOM    880  OE2 GLU R 297     117.515 102.108 145.093  1.00  0.00           O
ATOM    881  CA  GLU R 335     118.502  97.417 103.438  1.00  0.00           C
ATOM    882  C   GLU R 335     117.869  98.396 102.451  1.00  0.00           C
ATOM    883  O   GLU R 335     118.448  98.637 101.387  1.00  0.00           O
ATOM    884  N   GLU R 335     117.934  97.504 104.781  1.00  0.00           N
ATOM    885  CB  GLU R 335     118.371  95.988 102.909  1.00  0.00           C
ATOM    886  CG  GLU R 335     119.232  94.975 103.649  1.00  0.00           C
ATOM    887  CD  GLU R 335     120.716  95.189 103.422  1.00  0.00           C
ATOM    888  OE1 GLU R 335     121.096  95.616 102.311  1.00  0.00           O
ATOM    889  OE2 GLU R 335     121.502  94.935 104.358  1.00  0.00           O
ATOM    890  CA  ARG R  86     113.439 115.495 102.544  1.00  0.00           C
ATOM    891  C   ARG R  86     113.926 114.409 101.594  1.00  0.00           C
ATOM    892  O   ARG R  86     113.441 114.344 100.456  1.00  0.00           O
ATOM    893  N   ARG R  86     113.121 115.028 103.891  1.00  0.00           N
ATOM    894  CB  ARG R  86     114.485 116.622 102.618  1.00  0.00           C
ATOM    895  CG  ARG R  86     114.861 117.204 101.262  1.00  0.00           C
ATOM    896  CD  ARG R  86     113.709 117.998 100.664  1.00  0.00           C
ATOM    897  NE  ARG R  86     114.061 118.598  99.379  1.00  0.00           N
ATOM    898  CZ  ARG R  86     113.238 119.349  98.654  1.00  0.00           C
ATOM    899  NH2 ARG R  86     113.643 119.851  97.496  1.00  0.00           N
ATOM    900  NH1 ARG R  86     112.010 119.599  99.088  1.00  0.00           N
ATOM    901  CA  ARG R 156     106.424  92.774 110.606  1.00  0.00           C
ATOM    902  C   ARG R 156     105.990  91.328 110.845  1.00  0.00           C
ATOM    903  O   ARG R 156     106.151  90.480 109.953  1.00  0.00           O
ATOM    904  N   ARG R 156     105.566  93.722 111.315  1.00  0.00           N
ATOM    905  CB  ARG R 156     107.885  92.991 111.003  1.00  0.00           C
ATOM    906  CG  ARG R 156     108.474  94.270 110.420  1.00  0.00           C
ATOM    907  CD  ARG R 156     109.979  94.371 110.623  1.00  0.00           C
ATOM    908  NE  ARG R 156     110.326  94.659 112.012  1.00  0.00           N
ATOM    909  CZ  ARG R 156     111.540  95.009 112.422  1.00  0.00           C
ATOM    910  NH2 ARG R 156     111.760  95.254 113.706  1.00  0.00           N
ATOM    911  NH1 ARG R 156     112.532  95.124 111.549  1.00  0.00           N
ATOM    912  CA  ARG R 170     100.149  97.510 105.008  1.00  0.00           C
ATOM    913  C   ARG R 170      99.773  98.675 104.085  1.00  0.00           C
ATOM    914  O   ARG R 170     100.353  98.919 103.025  1.00  0.00           O
ATOM    915  N   ARG R 170      99.001  96.628 105.234  1.00  0.00           N
ATOM    916  CB  ARG R 170     101.341  96.707 104.487  1.00  0.00           C
ATOM    917  CG  ARG R 170     102.694  97.445 104.519  1.00  0.00           C
ATOM    918  CD  ARG R 170     103.859  96.550 104.155  1.00  0.00           C
ATOM    919  NE  ARG R 170     104.254  95.724 105.290  1.00  0.00           N
ATOM    920  CZ  ARG R 170     105.122  96.116 106.216  1.00  0.00           C
ATOM    921  NH2 ARG R 170     105.432  95.313 107.223  1.00  0.00           N
ATOM    922  NH1 ARG R 170     105.683  97.315 106.135  1.00  0.00           N
ATOM    923  CA  ARG R 202     110.965 120.830 151.101  1.00  0.00           C
ATOM    924  C   ARG R 202     111.751 121.695 152.084  1.00  0.00           C
ATOM    925  O   ARG R 202     112.915 122.043 151.823  1.00  0.00           O
ATOM    926  N   ARG R 202     110.798 121.579 149.862  1.00  0.00           N
ATOM    927  CB  ARG R 202     111.679 119.507 150.826  1.00  0.00           C
ATOM    928  CG  ARG R 202     111.748 118.582 152.010  1.00  0.00           C
ATOM    929  CD  ARG R 202     110.401 117.949 152.321  1.00  0.00           C
ATOM    930  NE  ARG R 202     110.481 117.017 153.443  1.00  0.00           N
ATOM    931  CZ  ARG R 202     110.852 115.744 153.343  1.00  0.00           C
ATOM    932  NH2 ARG R 202     111.181 115.233 152.164  1.00  0.00           N
ATOM    933  NH1 ARG R 202     110.894 114.979 154.425  1.00  0.00           N
ATOM    934  CA  ARG R 252     107.754  80.713 109.952  1.00  0.00           C
ATOM    935  C   ARG R 252     108.799  80.798 108.841  1.00  0.00           C
ATOM    936  O   ARG R 252     108.678  80.113 107.817  1.00  0.00           O
ATOM    937  N   ARG R 252     108.381  80.687 111.270  1.00  0.00           N
ATOM    938  CB  ARG R 252     106.768  81.879 109.863  1.00  0.00           C
ATOM    939  CG  ARG R 252     106.093  82.018 108.508  1.00  0.00           C
ATOM    940  CD  ARG R 252     105.243  80.786 108.228  1.00  0.00           C
ATOM    941  NE  ARG R 252     104.500  80.875 106.974  1.00  0.00           N
ATOM    942  CZ  ARG R 252     104.956  80.437 105.805  1.00  0.00           C
ATOM    943  NH2 ARG R 252     104.211  80.552 104.715  1.00  0.00           N
ATOM    944  NH1 ARG R 252     106.155  79.876 105.728  1.00  0.00           N
ATOM    945  CA  ARG R 257     111.639  77.074 100.607  1.00  0.00           C
ATOM    946  C   ARG R 257     112.719  77.978 100.014  1.00  0.00           C
ATOM    947  O   ARG R 257     113.828  77.514  99.723  1.00  0.00           O
ATOM    948  N   ARG R 257     110.805  77.798 101.566  1.00  0.00           N
ATOM    949  CB  ARG R 257     110.744  76.452  99.525  1.00  0.00           C
ATOM    950  CG  ARG R 257     111.400  75.439  98.563  1.00  0.00           C
ATOM    951  CD  ARG R 257     112.004  76.045  97.293  1.00  0.00           C
ATOM    952  NE  ARG R 257     112.598  75.039  96.411  1.00  0.00           N
ATOM    953  CZ  ARG R 257     111.915  74.228  95.606  1.00  0.00           C
ATOM    954  NH2 ARG R 257     112.563  73.353  94.849  1.00  0.00           N
ATOM    955  NH1 ARG R 257     110.590  74.282  95.551  1.00  0.00           N
ATOM    956  CA  ARG R 263     123.699  78.746 101.053  1.00  0.00           C
ATOM    957  C   ARG R 263     123.743  80.257 101.277  1.00  0.00           C
ATOM    958  O   ARG R 263     123.738  80.717 102.425  1.00  0.00           O
ATOM    959  N   ARG R 263     122.823  78.382  99.942  1.00  0.00           N
ATOM    960  CB  ARG R 263     125.102  78.183 100.805  1.00  0.00           C
ATOM    961  CG  ARG R 263     126.177  78.666 101.770  1.00  0.00           C
ATOM    962  CD  ARG R 263     125.929  78.120 103.170  1.00  0.00           C
ATOM    963  NE  ARG R 263     126.955  78.536 104.123  1.00  0.00           N
ATOM    964  CZ  ARG R 263     128.096  77.886 104.323  1.00  0.00           C
ATOM    965  NH2 ARG R 263     128.362  76.781 103.640  1.00  0.00           N
ATOM    966  NH1 ARG R 263     128.971  78.337 105.212  1.00  0.00           N
ATOM    967  CA  ARG R 267     123.401  83.392 105.115  1.00  0.00           C
ATOM    968  C   ARG R 267     122.600  84.670 105.355  1.00  0.00           C
ATOM    969  O   ARG R 267     122.723  85.303 106.412  1.00  0.00           O
ATOM    970  N   ARG R 267     122.584  82.361 104.473  1.00  0.00           N
ATOM    971  CB  ARG R 267     124.639  83.678 104.261  1.00  0.00           C
ATOM    972  CG  ARG R 267     125.555  84.764 104.806  1.00  0.00           C
ATOM    973  CD  ARG R 267     126.774  84.950 103.915  1.00  0.00           C
ATOM    974  NE  ARG R 267     127.669  85.988 104.419  1.00  0.00           N
ATOM    975  CZ  ARG R 267     128.816  86.331 103.840  1.00  0.00           C
ATOM    976  NH2 ARG R 267     129.566  87.289 104.368  1.00  0.00           N
ATOM    977  NH1 ARG R 267     129.213  85.717 102.734  1.00  0.00           N
ATOM    978  CA  ARG R 270     121.144  84.095 109.408  1.00  0.00           C
ATOM    979  C   ARG R 270     121.388  85.541 109.830  1.00  0.00           C
ATOM    980  O   ARG R 270     121.353  85.857 111.023  1.00  0.00           O
ATOM    981  N   ARG R 270     120.320  84.020 108.203  1.00  0.00           N
ATOM    982  CB  ARG R 270     122.471  83.373 109.168  1.00  0.00           C
ATOM    983  CG  ARG R 270     123.425  83.376 110.350  1.00  0.00           C
ATOM    984  CD  ARG R 270     122.872  82.557 111.502  1.00  0.00           C
ATOM    985  NE  ARG R 270     122.689  81.156 111.131  1.00  0.00           N
ATOM    986  CZ  ARG R 270     123.636  80.227 111.216  1.00  0.00           C
ATOM    987  NH2 ARG R 270     124.844  80.544 111.661  1.00  0.00           N
ATOM    988  NH1 ARG R 270     123.374  78.978 110.855  1.00  0.00           N
ATOM    989  CA  ARG R 271     121.833  87.847 109.148  1.00  0.00           C
ATOM    990  C   ARG R 271     120.561  88.479 109.709  1.00  0.00           C
ATOM    991  O   ARG R 271     120.622  89.281 110.651  1.00  0.00           O
ATOM    992  N   ARG R 271     121.643  86.425 108.859  1.00  0.00           N
ATOM    993  CB  ARG R 271     122.287  88.580 107.885  1.00  0.00           C
ATOM    994  CG  ARG R 271     122.553  90.064 108.080  1.00  0.00           C
ATOM    995  CD  ARG R 271     122.922  90.743 106.769  1.00  0.00           C
ATOM    996  NE  ARG R 271     121.825  90.712 105.807  1.00  0.00           N
ATOM    997  CZ  ARG R 271     121.897  91.207 104.575  1.00  0.00           C
ATOM    998  NH2 ARG R 271     120.848  91.136 103.767  1.00  0.00           N
ATOM    999  NH1 ARG R 271     123.018  91.775 104.152  1.00  0.00           N
ATOM   1000  CA  ARG R 274     121.203  87.980 114.114  1.00  0.00           C
ATOM   1001  C   ARG R 274     120.664  89.371 114.428  1.00  0.00           C
ATOM   1002  O   ARG R 274     120.781  89.840 115.563  1.00  0.00           O
ATOM   1003  N   ARG R 274     120.263  87.196 113.313  1.00  0.00           N
ATOM   1004  CB  ARG R 274     122.547  88.103 113.391  1.00  0.00           C
ATOM   1005  CG  ARG R 274     123.397  86.842 113.357  1.00  0.00           C
ATOM   1006  CD  ARG R 274     123.885  86.429 114.732  1.00  0.00           C
ATOM   1007  NE  ARG R 274     124.647  85.185 114.671  1.00  0.00           N
ATOM   1008  CZ  ARG R 274     124.139  83.981 114.914  1.00  0.00           C
ATOM   1009  NH2 ARG R 274     124.911  82.906 114.832  1.00  0.00           N
ATOM   1010  NH1 ARG R 274     122.860  83.851 115.238  1.00  0.00           N
ATOM   1011  CA  ARG R 339     119.697 102.377  99.104  1.00  0.00           C
ATOM   1012  C   ARG R 339     119.030 103.732  98.913  1.00  0.00           C
ATOM   1013  O   ARG R 339     119.243 104.371  97.878  1.00  0.00           O
ATOM   1014  N   ARG R 339     119.845 102.022 100.512  1.00  0.00           N
ATOM   1015  CB  ARG R 339     118.891 101.307  98.366  1.00  0.00           C
ATOM   1016  CG  ARG R 339     119.554  99.944  98.299  1.00  0.00           C
ATOM   1017  CD  ARG R 339     118.657  98.949  97.579  1.00  0.00           C
ATOM   1018  NE  ARG R 339     119.239  97.612  97.528  1.00  0.00           N
ATOM   1019  CZ  ARG R 339     118.630  96.556  96.999  1.00  0.00           C
ATOM   1020  NH2 ARG R 339     119.232  95.374  96.994  1.00  0.00           N
ATOM   1021  NH1 ARG R 339     117.420  96.681  96.471  1.00  0.00           N
ATOM   1022  CA  ARG R 342     123.334 105.992  98.803  1.00  0.00           C
ATOM   1023  C   ARG R 342     122.823 106.615  97.508  1.00  0.00           C
ATOM   1024  O   ARG R 342     123.193 107.736  97.159  1.00  0.00           O
ATOM   1025  N   ARG R 342     122.306 106.004  99.838  1.00  0.00           N
ATOM   1026  CB  ARG R 342     123.819 104.563  98.545  1.00  0.00           C
ATOM   1027  CG  ARG R 342     124.563 103.938  99.716  1.00  0.00           C
ATOM   1028  CD  ARG R 342     125.045 102.536  99.382  1.00  0.00           C
ATOM   1029  NE  ARG R 342     123.936 101.606  99.192  1.00  0.00           N
ATOM   1030  CZ  ARG R 342     124.073 100.357  98.761  1.00  0.00           C
ATOM   1031  NH2 ARG R 342     123.007  99.581  98.618  1.00  0.00           N
ATOM   1032  NH1 ARG R 342     125.277  99.881  98.474  1.00  0.00           N
ATOM   1033  N   N.A X  -1     114.422 110.696 143.268  1.00  0.00           N
ATOM   1034  C   N.A X  -1     113.659 109.772 142.579  1.00  0.00           C
ATOM   1035  O   N.A X  -1     114.104 109.037 141.695  1.00  0.00           O
ATOM   1036  C   N.A X  -1     112.164 109.965 142.912  1.00  0.00           C
ATOM   1037  N   N.A X  -1     111.593 110.342 141.626  1.00  0.00           N
ATOM   1038  C   N.A X  -1     111.371 111.665 141.298  1.00  0.00           C
ATOM   1039  O   N.A X  -1     111.074 112.513 142.139  1.00  0.00           O
ATOM   1040  C   N.A X  -1     111.685 112.032 139.835  1.00  0.00           C
ATOM   1041  N   N.A X  -1     110.718 111.505 138.883  1.00  0.00           N
ATOM   1042  C   N.A X  -1     110.956 110.673 137.822  1.00  0.00           C
ATOM   1043  O   N.A X  -1     110.186 110.763 136.860  1.00  0.00           O
ATOM   1044  C   N.A X  -1     111.954 109.506 138.006  1.00  0.00           C
ATOM   1045  N   N.A X  -1     110.971 108.412 138.014  1.00  0.00           N
ATOM   1046  C   N.A X  -1     110.301 108.115 139.185  1.00  0.00           C
ATOM   1047  O   N.A X  -1     110.837 108.271 140.281  1.00  0.00           O
ATOM   1048  C   N.A X  -1     108.781 107.976 139.008  1.00  0.00           C
ATOM   1049  N   N.A X  -1     108.425 107.175 137.847  1.00  0.00           N
ATOM   1050  C   N.A X  -1     108.580 105.809 137.841  1.00  0.00           C
ATOM   1051  O   N.A X  -1     109.197 105.210 138.721  1.00  0.00           O
ATOM   1052  C   N.A X  -1     107.856 105.096 136.691  1.00  0.00           C
ATOM   1053  N   N.A X  -1     108.763 104.329 135.846  1.00  0.00           N
ATOM   1054  C   N.A X  -1     109.402 104.758 134.698  1.00  0.00           C
ATOM   1055  O   N.A X  -1     110.227 104.059 134.105  1.00  0.00           O
ATOM   1056  C   N.A X  -1     108.915 106.080 134.116  1.00  0.00           C
ATOM   1057  N   N.A X  -1     109.951 106.851 133.486  1.00  0.00           N
ATOM   1058  C   N.A X  -1     110.581 107.850 134.202  1.00  0.00           C
ATOM   1059  O   N.A X  -1     110.414 107.990 135.414  1.00  0.00           O
ATOM   1060  C   N.A X  -1     111.459 108.754 133.329  1.00  0.00           C
ATOM   1061  N   N.A X  -1     111.325 110.153 133.767  1.00  0.00           N
ATOM   1062  C   N.A X  -1     112.920 108.313 133.443  1.00  0.00           C
ATOM   1063  C   N.A X  -1     113.309 107.201 132.507  1.00  0.00           C
ATOM   1064  C   N.A X  -1     113.129 107.348 131.124  1.00  0.00           C
ATOM   1065  C   N.A X  -1     113.621 106.392 130.249  1.00  0.00           C
ATOM   1066  C   N.A X  -1     114.258 105.275 130.762  1.00  0.00           C
ATOM   1067  O   N.A X  -1     114.710 104.357 129.870  1.00  0.00           O
ATOM   1068  C   N.A X  -1     114.423 105.086 132.129  1.00  0.00           C
ATOM   1069  C   N.A X  -1     113.952 106.059 133.004  1.00  0.00           C
ATOM   1070  C   N.A X  -1     108.859 102.947 136.287  1.00  0.00           C
ATOM   1071  C   N.A X  -1     107.846 102.806 137.416  1.00  0.00           C
ATOM   1072  C   N.A X  -1     106.949 104.029 137.266  1.00  0.00           C
ATOM   1073  C   N.A X  -1     108.045 107.549 140.286  1.00  0.00           C
ATOM   1074  C   N.A X  -1     107.386 108.709 140.995  1.00  0.00           C
ATOM   1075  C   N.A X  -1     108.161 109.721 141.564  1.00  0.00           C
ATOM   1076  C   N.A X  -1     107.583 110.764 142.279  1.00  0.00           C
ATOM   1077  C   N.A X  -1     106.207 110.803 142.433  1.00  0.00           C
ATOM   1078  C   N.A X  -1     105.417 109.800 141.882  1.00  0.00           C
ATOM   1079  C   N.A X  -1     106.000 108.768 141.147  1.00  0.00           C
ATOM   1080  C   N.A X  -1     112.957 109.272 136.884  1.00  0.00           C
ATOM   1081  C   N.A X  -1     114.272 110.069 136.877  1.00  0.00           C
ATOM   1082  C   N.A X  -1     114.064 111.497 136.406  1.00  0.00           C
ATOM   1083  C   N.A X  -1     115.020 110.034 138.205  1.00  0.00           C
ATOM   1084  C   N.A X  -1     111.726 113.563 139.667  1.00  0.00           C
ATOM   1085  C   N.A X  -1     112.412 113.999 138.374  1.00  0.00           C
ATOM   1086  C   N.A X  -1     112.297 115.495 138.104  1.00  0.00           C
ATOM   1087  N   N.A X  -1     113.105 115.868 136.957  1.00  0.00           N
ATOM   1088  C   N.A X  -1     112.795 115.566 135.670  1.00  0.00           C
ATOM   1089  N   N.A X  -1     111.765 114.884 135.305  1.00  0.00           N
ATOM   1090  N   N.A X  -1     113.695 116.050 134.787  1.00  0.00           N
ATOM   1091  C   N.A X  -1     111.530 108.751 143.576  1.00  0.00           C
ATOM   1092  C   N.A X  -1     110.305 109.124 144.433  1.00  0.00           C
ATOM   1093  C   N.A X  -1     110.604 109.518 145.883  1.00  0.00           C
ATOM   1094  N   N.A X  -1     111.361 110.746 146.005  1.00  0.00           N
ATOM   1095  C   N.A X  -1     110.809 111.990 146.054  1.00  0.00           C
ATOM   1096  N   N.A X  -1     109.544 112.238 145.951  1.00  0.00           N
ATOM   1097  N   N.A X  -1     111.717 112.972 146.235  1.00  0.00           N
ATOM   1098  C   N.A X  -1     115.636 111.264 142.721  1.00  0.00           C
ATOM   1099  C   N.A X  -1     116.895 110.664 143.342  1.00  0.00           C
ATOM   1100  O   N.A X  -1     118.009 110.923 142.873  1.00  0.00           O
ATOM   1101  N   N.A X  -1     116.717 110.024 144.548  1.00  0.00           N
ATOM   1102  C   N.A X  -1     117.757 110.078 145.559  1.00  0.00           C
ATOM   1103  C   N.A X  -1     117.825 108.883 146.543  1.00  0.00           C
ATOM   1104  O   N.A X  -1     118.198 109.088 147.708  1.00  0.00           O
ATOM   1105  N   N.A X  -1     117.712 107.578 146.087  1.00  0.00           N
ATOM   1106  C   N.A X  -1     117.194 107.016 144.820  1.00  0.00           C
ATOM   1107  C   N.A X  -1     115.642 106.936 144.918  1.00  0.00           C
ATOM   1108  O   N.A X  -1     115.006 107.997 144.860  1.00  0.00           O
ATOM   1109  N   N.A X  -1     115.057 105.722 145.228  1.00  0.00           N
ATOM   1110  C   N.A X  -1     113.651 105.487 145.591  1.00  0.00           C
ATOM   1111  C   N.A X  -1     112.746 105.136 144.402  1.00  0.00           C
ATOM   1112  O   N.A X  -1     112.923 105.467 143.238  1.00  0.00           O
ATOM   1113  O   N.A X  -1     111.621 104.448 144.775  1.00  0.00           O
ATOM   1114  C   N.A X  -1     112.976 106.564 146.455  1.00  0.00           C
ATOM   1115  C   N.A X  -1     113.179 106.368 147.953  1.00  0.00           C
ATOM   1116  C   N.A X  -1     111.988 105.687 148.632  1.00  0.00           C
ATOM   1117  C   N.A X  -1     111.849 104.197 148.339  1.00  0.00           C
ATOM   1118  N   N.A X  -1     111.177 103.884 147.058  1.00  0.00           N
ATOM   1119  C   N.A X  -1     117.956 105.703 144.688  1.00  0.00           C
ATOM   1120  C   N.A X  -1     118.121 105.229 146.128  1.00  0.00           C
ATOM   1121  C   N.A X  -1     118.230 106.512 146.932  1.00  0.00           C
ATOM   1122  C   N.A X  -1     117.612 111.448 146.283  1.00  0.00           C
ATOM   1123  C   N.A X  -1     118.851 112.043 146.967  1.00  0.00           C
ATOM   1124  C   N.A X  -1     120.067 112.284 146.077  1.00  0.00           C
ATOM   1125  N   N.A X  -1     119.856 113.304 145.064  1.00  0.00           N
ATOM   1126  C   N.A X  -1     120.526 113.267 143.881  1.00  0.00           C
ATOM   1127  N   N.A X  -1     120.347 112.364 142.983  1.00  0.00           N
ATOM   1128  N   N.A X  -1     121.449 114.235 143.744  1.00  0.00           N
ATOM   1129  C   N.A X  -1     115.641 112.776 143.020  1.00  0.00           C
ATOM   1130  C   N.A X  -1     114.468 113.526 142.372  1.00  0.00           C
ATOM   1131  C   N.A X  -1     114.097 114.801 143.132  1.00  0.00           C
ATOM   1132  N   N.A X  -1     115.213 115.710 143.117  1.00  0.00           N
ATOM   1133  C   N.A X  -1     115.632 116.542 144.100  1.00  0.00           C
ATOM   1134  N   N.A X  -1     115.043 116.806 145.212  1.00  0.00           N
ATOM   1135  N   N.A X  -1     116.810 117.105 143.781  1.00  0.00           N
ATOM   1136  CA  ALA R  57     136.376 111.055 139.465  1.00  0.00           C
ATOM   1137  C   ALA R  57     135.110 110.437 138.885  1.00  0.00           C
ATOM   1138  O   ALA R  57     134.871 110.508 137.679  1.00  0.00           O
ATOM   1139  N   ALA R  57     136.113 111.637 140.776  1.00  0.00           N
ATOM   1140  CB  ALA R  57     137.482 110.015 139.558  1.00  0.00           C
ATOM   1141  CA  ALA R  64     130.632 112.472 130.406  1.00  0.00           C
ATOM   1142  C   ALA R  64     129.873 111.421 129.605  1.00  0.00           C
ATOM   1143  O   ALA R  64     129.633 111.607 128.406  1.00  0.00           O
ATOM   1144  N   ALA R  64     130.065 112.621 131.741  1.00  0.00           N
ATOM   1145  CB  ALA R  64     132.115 112.115 130.501  1.00  0.00           C
ATOM   1146  CA  ALA R  93     104.351 102.440 106.047  1.00  0.00           C
ATOM   1147  C   ALA R  93     105.561 102.363 106.969  1.00  0.00           C
ATOM   1148  O   ALA R  93     105.545 102.957 108.058  1.00  0.00           O
ATOM   1149  N   ALA R  93     104.732 102.410 104.639  1.00  0.00           N
ATOM   1150  CB  ALA R  93     103.387 101.293 106.354  1.00  0.00           C
ATOM   1151  CA  ALA R 102     112.724 109.029 115.490  1.00  0.00           C
ATOM   1152  C   ALA R 102     112.234 110.281 116.208  1.00  0.00           C
ATOM   1153  O   ALA R 102     112.981 110.883 116.987  1.00  0.00           O
ATOM   1154  N   ALA R 102     111.683 108.008 115.423  1.00  0.00           N
ATOM   1155  CB  ALA R 102     113.212 109.372 114.083  1.00  0.00           C
ATOM   1156  CA  ALA R 104     109.696 109.988 119.935  1.00  0.00           C
ATOM   1157  C   ALA R 104     111.050 109.950 120.636  1.00  0.00           C
ATOM   1158  O   ALA R 104     111.188 110.467 121.749  1.00  0.00           O
ATOM   1159  N   ALA R 104     109.831 110.345 118.527  1.00  0.00           N
ATOM   1160  CB  ALA R 104     108.984 108.642 120.069  1.00  0.00           C
ATOM   1161  CA  ALA R 106     114.248 112.956 119.689  1.00  0.00           C
ATOM   1162  C   ALA R 106     113.617 113.779 120.799  1.00  0.00           C
ATOM   1163  O   ALA R 106     114.262 114.680 121.347  1.00  0.00           O
ATOM   1164  N   ALA R 106     113.719 111.598 119.674  1.00  0.00           N
ATOM   1165  CB  ALA R 106     114.020 113.630 118.336  1.00  0.00           C
ATOM   1166  CA  ALA R 159     103.852  90.894 107.158  1.00  0.00           C
ATOM   1167  C   ALA R 159     104.438  89.535 106.787  1.00  0.00           C
ATOM   1168  O   ALA R 159     104.411  89.144 105.614  1.00  0.00           O
ATOM   1169  N   ALA R 159     103.201  90.894 108.470  1.00  0.00           N
ATOM   1170  CB  ALA R 159     104.941  91.962 107.118  1.00  0.00           C
ATOM   1171  CA  ALA R 166      99.447  92.083 104.731  1.00  0.00           C
ATOM   1172  C   ALA R 166      99.049  93.020 103.598  1.00  0.00           C
ATOM   1173  O   ALA R 166      99.348  94.219 103.653  1.00  0.00           O
ATOM   1174  N   ALA R 166      98.488  90.993 104.897  1.00  0.00           N
ATOM   1175  CB  ALA R 166     100.845  91.519 104.486  1.00  0.00           C
ATOM   1176  CA  ALA R 175      99.467 102.980 109.277  1.00  0.00           C
ATOM   1177  C   ALA R 175      99.360 104.324 109.990  1.00  0.00           C
ATOM   1178  O   ALA R 175      99.675 104.427 111.185  1.00  0.00           O
ATOM   1179  N   ALA R 175      98.301 102.717 108.432  1.00  0.00           N
ATOM   1180  CB  ALA R 175     100.742 102.922 108.438  1.00  0.00           C
ATOM   1181  CA  ALA R 193     101.276 114.207 133.791  1.00  0.00           C
ATOM   1182  C   ALA R 193     101.209 115.729 133.792  1.00  0.00           C
ATOM   1183  O   ALA R 193     101.929 116.374 134.561  1.00  0.00           O
ATOM   1184  N   ALA R 193     100.015 113.605 133.374  1.00  0.00           N
ATOM   1185  CB  ALA R 193     102.413 113.731 132.886  1.00  0.00           C
ATOM   1186  CA  ALA R 234     105.132  99.383 129.464  1.00  0.00           C
ATOM   1187  C   ALA R 234     106.214  98.319 129.341  1.00  0.00           C
ATOM   1188  O   ALA R 234     107.088  98.458 128.479  1.00  0.00           O
ATOM   1189  N   ALA R 234     104.024  98.994 130.319  1.00  0.00           N
ATOM   1190  CB  ALA R 234     105.766 100.677 129.980  1.00  0.00           C
ATOM   1191  CA  ALA R 281     118.851  91.725 123.391  1.00  0.00           C
ATOM   1192  C   ALA R 281     119.083  93.141 123.904  1.00  0.00           C
ATOM   1193  O   ALA R 281     119.169  93.351 125.118  1.00  0.00           O
ATOM   1194  N   ALA R 281     117.848  91.686 122.331  1.00  0.00           N
ATOM   1195  CB  ALA R 281     120.161  91.117 122.893  1.00  0.00           C
ATOM   1196  CA  ALA R 298     109.430 100.715 145.686  1.00  0.00           C
ATOM   1197  C   ALA R 298     108.794  99.830 146.754  1.00  0.00           C
ATOM   1198  O   ALA R 298     108.052 100.326 147.610  1.00  0.00           O
ATOM   1199  N   ALA R 298     110.817 100.347 145.419  1.00  0.00           N
ATOM   1200  CB  ALA R 298     108.618 100.657 144.392  1.00  0.00           C
ATOM   1201  CA  ALA R 307     127.121 103.573 145.019  1.00  0.00           C
ATOM   1202  C   ALA R 307     125.769 103.167 144.440  1.00  0.00           C
ATOM   1203  O   ALA R 307     125.643 102.965 143.225  1.00  0.00           O
ATOM   1204  N   ALA R 307     126.983 104.554 146.096  1.00  0.00           N
ATOM   1205  CB  ALA R 307     127.874 102.343 145.526  1.00  0.00           C
ATOM   1206  CA  ALA R 308     123.400 102.748 144.814  1.00  0.00           C
ATOM   1207  C   ALA R 308     122.836 103.898 143.990  1.00  0.00           C
ATOM   1208  O   ALA R 308     122.128 103.661 143.007  1.00  0.00           O
ATOM   1209  N   ALA R 308     124.746 103.043 145.296  1.00  0.00           N
ATOM   1210  CB  ALA R 308     122.472 102.428 145.986  1.00  0.00           C
ATOM   1211  CA  ALA R 317     121.518 106.276 131.456  1.00  0.00           C
ATOM   1212  C   ALA R 317     121.446 105.155 130.426  1.00  0.00           C
ATOM   1213  O   ALA R 317     121.431 105.421 129.225  1.00  0.00           O
ATOM   1214  N   ALA R 317     120.702 105.987 132.632  1.00  0.00           N
ATOM   1215  CB  ALA R 317     122.966 106.525 131.875  1.00  0.00           C
ATOM   1216  CA  ALA R 331     117.476 103.157 110.269  1.00  0.00           C
ATOM   1217  C   ALA R 331     118.735 102.757 109.514  1.00  0.00           C
ATOM   1218  O   ALA R 331     118.658 102.354 108.352  1.00  0.00           O
ATOM   1219  N   ALA R 331     117.371 102.488 111.558  1.00  0.00           N
ATOM   1220  CB  ALA R 331     117.438 104.678 110.459  1.00  0.00           C
ATOM   1221  CA  GLN R 115     118.196 114.843 134.805  1.00  0.00           C
ATOM   1222  C   GLN R 115     119.638 114.919 135.292  1.00  0.00           C
ATOM   1223  O   GLN R 115     119.911 114.650 136.468  1.00  0.00           O
ATOM   1224  N   GLN R 115     117.893 115.907 133.851  1.00  0.00           N
ATOM   1225  CB  GLN R 115     117.904 113.479 134.188  1.00  0.00           C
ATOM   1226  CG  GLN R 115     116.435 113.254 133.904  1.00  0.00           C
ATOM   1227  CD  GLN R 115     116.169 111.894 133.310  1.00  0.00           C
ATOM   1228  OE1 GLN R 115     117.003 110.994 133.397  1.00  0.00           O
ATOM   1229  NE2 GLN R 115     114.995 111.727 132.716  1.00  0.00           N
ATOM   1230  CA  GLN R 213     102.206 115.159 143.473  1.00  0.00           C
ATOM   1231  C   GLN R 213     100.923 114.336 143.511  1.00  0.00           C
ATOM   1232  O   GLN R 213     100.067 114.441 142.627  1.00  0.00           O
ATOM   1233  N   GLN R 213     102.918 115.028 142.203  1.00  0.00           N
ATOM   1234  CB  GLN R 213     101.868 116.618 143.786  1.00  0.00           C
ATOM   1235  CG  GLN R 213     103.040 117.530 144.076  1.00  0.00           C
ATOM   1236  CD  GLN R 213     103.779 117.955 142.850  1.00  0.00           C
ATOM   1237  OE1 GLN R 213     103.235 117.929 141.752  1.00  0.00           O
ATOM   1238  NE2 GLN R 213     105.043 118.326 143.022  1.00  0.00           N
ATOM   1239  CA  PRO R  59     130.742 112.288 138.734  1.00  0.00           C
ATOM   1240  C   PRO R  59     131.155 112.812 137.367  1.00  0.00           C
ATOM   1241  O   PRO R  59     130.284 112.995 136.507  1.00  0.00           O
ATOM   1242  N   PRO R  59     131.753 111.415 139.372  1.00  0.00           N
ATOM   1243  CD  PRO R  59     132.306 112.123 140.553  1.00  0.00           C
ATOM   1244  CG  PRO R  59     131.821 113.523 140.414  1.00  0.00           C
ATOM   1245  CB  PRO R  59     130.562 113.433 139.738  1.00  0.00           C
ATOM   1246  CA  PRO R 113     120.500 117.354 130.616  1.00  0.00           C
ATOM   1247  C   PRO R 113     119.800 117.831 131.878  1.00  0.00           C
ATOM   1248  O   PRO R 113     120.479 118.183 132.850  1.00  0.00           O
ATOM   1249  N   PRO R 113     119.726 116.374 129.820  1.00  0.00           N
ATOM   1250  CD  PRO R 113     119.418 116.949 128.491  1.00  0.00           C
ATOM   1251  CG  PRO R 113     119.659 118.408 128.665  1.00  0.00           C
ATOM   1252  CB  PRO R 113     120.732 118.512 129.636  1.00  0.00           C
ATOM   1253  CA  PRO R 125     116.276 125.959 140.262  1.00  0.00           C
ATOM   1254  C   PRO R 125     115.417 126.642 139.207  1.00  0.00           C
ATOM   1255  O   PRO R 125     115.458 127.870 139.077  1.00  0.00           O
ATOM   1256  N   PRO R 125     116.398 124.506 140.087  1.00  0.00           N
ATOM   1257  CD  PRO R 125     117.604 124.139 139.326  1.00  0.00           C
ATOM   1258  CG  PRO R 125     118.410 125.419 139.298  1.00  0.00           C
ATOM   1259  CB  PRO R 125     117.730 126.435 140.180  1.00  0.00           C
ATOM   1260  CA  PRO R 163     100.871  87.547 103.770  1.00  0.00           C
ATOM   1261  C   PRO R 163      99.623  88.016 103.035  1.00  0.00           C
ATOM   1262  O   PRO R 163      99.673  89.060 102.374  1.00  0.00           O
ATOM   1263  N   PRO R 163     100.601  86.739 104.973  1.00  0.00           N
ATOM   1264  CD  PRO R 163     100.964  85.324 104.776  1.00  0.00           C
ATOM   1265  CG  PRO R 163     101.268  85.248 103.310  1.00  0.00           C
ATOM   1266  CB  PRO R 163     101.711  86.602 102.902  1.00  0.00           C
ATOM   1267  CA  PRO R 172      99.874 104.007 104.451  1.00  0.00           C
ATOM   1268  C   PRO R 172      98.800 104.720 105.256  1.00  0.00           C
ATOM   1269  O   PRO R 172      99.095 105.238 106.342  1.00  0.00           O
ATOM   1270  N   PRO R 172      99.381 102.805 103.752  1.00  0.00           N
ATOM   1271  CD  PRO R 172      99.699 102.846 102.314  1.00  0.00           C
ATOM   1272  CG  PRO R 172      99.852 104.309 102.053  1.00  0.00           C
ATOM   1273  CB  PRO R 172     100.428 104.877 103.311  1.00  0.00           C
ATOM   1274  CA  PRO R 215      97.700 113.250 148.192  1.00  0.00           C
ATOM   1275  C   PRO R 215      98.469 112.377 149.175  1.00  0.00           C
ATOM   1276  O   PRO R 215      98.598 111.164 148.995  1.00  0.00           O
ATOM   1277  N   PRO R 215      98.035 112.922 146.799  1.00  0.00           N
ATOM   1278  CD  PRO R 215      96.863 112.400 146.066  1.00  0.00           C
ATOM   1279  CG  PRO R 215      95.867 112.113 147.148  1.00  0.00           C
ATOM   1280  CB  PRO R 215      96.188 113.009 148.272  1.00  0.00           C
ATOM   1281  CA  PRO R 238     105.577  94.776 124.990  1.00  0.00           C
ATOM   1282  C   PRO R 238     106.639  93.696 124.850  1.00  0.00           C
ATOM   1283  O   PRO R 238     106.887  93.250 123.724  1.00  0.00           O
ATOM   1284  N   PRO R 238     104.729  94.662 126.199  1.00  0.00           N
ATOM   1285  CD  PRO R 238     104.839  95.913 126.986  1.00  0.00           C
ATOM   1286  CG  PRO R 238     105.330  96.907 126.003  1.00  0.00           C
ATOM   1287  CB  PRO R 238     106.216  96.164 125.132  1.00  0.00           C
ATOM   1288  CA  PRO R 289     117.602  96.528 135.209  1.00  0.00           C
ATOM   1289  C   PRO R 289     116.926  97.685 135.920  1.00  0.00           C
ATOM   1290  O   PRO R 289     116.721  97.601 137.136  1.00  0.00           O
ATOM   1291  N   PRO R 289     117.010  96.168 133.901  1.00  0.00           N
ATOM   1292  CD  PRO R 289     118.036  96.307 132.847  1.00  0.00           C
ATOM   1293  CG  PRO R 289     119.322  96.254 133.588  1.00  0.00           C
ATOM   1294  CB  PRO R 289     119.059  96.874 134.865  1.00  0.00           C
ATOM   1295  CA  PRO R 327     118.451 105.178 115.131  1.00  0.00           C
ATOM   1296  C   PRO R 327     119.445 104.274 114.418  1.00  0.00           C
ATOM   1297  O   PRO R 327     119.200 103.904 113.266  1.00  0.00           O
ATOM   1298  N   PRO R 327     118.190 104.809 116.539  1.00  0.00           N
ATOM   1299  CD  PRO R 327     118.383 105.989 117.411  1.00  0.00           C
ATOM   1300  CG  PRO R 327     118.399 107.133 116.457  1.00  0.00           C
ATOM   1301  CB  PRO R 327     118.980 106.615 115.234  1.00  0.00           C
ATOM   1302  CA  ASP R 105     113.395 109.348 120.599  1.00  0.00           C
ATOM   1303  C   ASP R 105     114.052 110.724 120.631  1.00  0.00           C
ATOM   1304  O   ASP R 105     114.812 111.021 121.562  1.00  0.00           O
ATOM   1305  N   ASP R 105     112.072 109.390 119.982  1.00  0.00           N
ATOM   1306  CB  ASP R 105     114.285 108.348 119.861  1.00  0.00           C
ATOM   1307  CG  ASP R 105     113.785 106.921 119.985  1.00  0.00           C
ATOM   1308  OD1 ASP R 105     113.237 106.571 121.052  1.00  0.00           O
ATOM   1309  OD2 ASP R 105     113.940 106.149 119.015  1.00  0.00           O
ATOM   1310  CA  ASP R 128     107.092 124.951 137.602  1.00  0.00           C
ATOM   1311  C   ASP R 128     106.603 124.540 136.216  1.00  0.00           C
ATOM   1312  O   ASP R 128     106.336 123.352 135.988  1.00  0.00           O
ATOM   1313  N   ASP R 128     108.012 126.082 137.543  1.00  0.00           N
ATOM   1314  CB  ASP R 128     105.904 125.308 138.502  1.00  0.00           C
ATOM   1315  CG  ASP R 128     105.150 124.087 139.004  1.00  0.00           C
ATOM   1316  OD1 ASP R 128     105.560 122.950 138.699  1.00  0.00           O
ATOM   1317  OD2 ASP R 128     104.138 124.269 139.712  1.00  0.00           O
ATOM   1318  CA  ASP R 138     109.324 112.365 129.016  1.00  0.00           C
ATOM   1319  C   ASP R 138     108.438 111.125 129.114  1.00  0.00           C
ATOM   1320  O   ASP R 138     108.668 110.138 128.402  1.00  0.00           O
ATOM   1321  N   ASP R 138     108.549 113.571 128.721  1.00  0.00           N
ATOM   1322  CB  ASP R 138     110.115 112.567 130.309  1.00  0.00           C
ATOM   1323  CG  ASP R 138     111.197 111.523 130.503  1.00  0.00           C
ATOM   1324  OD1 ASP R 138     111.544 110.827 129.525  1.00  0.00           O
ATOM   1325  OD2 ASP R 138     111.705 111.403 131.637  1.00  0.00           O
ATOM   1326  CA  ASP R 155     103.434  94.870 111.688  1.00  0.00           C
ATOM   1327  C   ASP R 155     104.309  93.907 110.892  1.00  0.00           C
ATOM   1328  O   ASP R 155     103.853  93.314 109.909  1.00  0.00           O
ATOM   1329  N   ASP R 155     103.556  94.628 113.123  1.00  0.00           N
ATOM   1330  CB  ASP R 155     103.801  96.325 111.378  1.00  0.00           C
ATOM   1331  CG  ASP R 155     103.449  96.744 109.953  1.00  0.00           C
ATOM   1332  OD1 ASP R 155     102.820  95.961 109.209  1.00  0.00           O
ATOM   1333  OD2 ASP R 155     103.810  97.877 109.572  1.00  0.00           O
ATOM   1334  CA  ASP R 168      94.915  94.564 103.555  1.00  0.00           C
ATOM   1335  C   ASP R 168      95.316  95.217 104.871  1.00  0.00           C
ATOM   1336  O   ASP R 168      94.444  95.689 105.608  1.00  0.00           O
ATOM   1337  N   ASP R 168      95.999  93.790 102.969  1.00  0.00           N
ATOM   1338  CB  ASP R 168      93.690  93.673 103.773  1.00  0.00           C
ATOM   1339  CG  ASP R 168      93.025  93.269 102.475  1.00  0.00           C
ATOM   1340  OD1 ASP R 168      93.269  93.936 101.449  1.00  0.00           O
ATOM   1341  OD2 ASP R 168      92.261  92.280 102.479  1.00  0.00           O
ATOM   1342  CA  ASP R 204     113.679 120.659 156.444  1.00  0.00           C
ATOM   1343  C   ASP R 204     114.970 120.366 155.686  1.00  0.00           C
ATOM   1344  O   ASP R 204     116.069 120.594 156.206  1.00  0.00           O
ATOM   1345  N   ASP R 204     112.644 121.202 155.558  1.00  0.00           N
ATOM   1346  CB  ASP R 204     113.167 119.427 157.207  1.00  0.00           C
ATOM   1347  CG  ASP R 204     112.651 118.319 156.304  1.00  0.00           C
ATOM   1348  OD1 ASP R 204     112.676 118.468 155.073  1.00  0.00           O
ATOM   1349  OD2 ASP R 204     112.213 117.280 156.842  1.00  0.00           O
ATOM   1350  CA  ASP R 206     115.776 123.234 152.267  1.00  0.00           C
ATOM   1351  C   ASP R 206     116.130 123.080 150.792  1.00  0.00           C
ATOM   1352  O   ASP R 206     117.032 123.748 150.280  1.00  0.00           O
ATOM   1353  N   ASP R 206     115.560 121.926 152.910  1.00  0.00           N
ATOM   1354  CB  ASP R 206     116.836 124.074 152.994  1.00  0.00           C
ATOM   1355  CG  ASP R 206     116.263 124.903 154.126  1.00  0.00           C
ATOM   1356  OD1 ASP R 206     115.099 125.342 154.013  1.00  0.00           O
ATOM   1357  OD2 ASP R 206     116.976 125.115 155.129  1.00  0.00           O
ATOM   1358  CA  ASP R 216      99.953 112.409 151.124  1.00  0.00           C
ATOM   1359  C   ASP R 216      99.335 111.433 152.115  1.00  0.00           C
ATOM   1360  O   ASP R 216     100.086 110.731 152.802  1.00  0.00           O
ATOM   1361  N   ASP R 216      98.983 113.021 150.225  1.00  0.00           N
ATOM   1362  CB  ASP R 216     100.710 113.499 151.887  1.00  0.00           C
ATOM   1363  CG  ASP R 216     101.554 114.369 150.975  1.00  0.00           C
ATOM   1364  OD1 ASP R 216     102.010 113.868 149.925  1.00  0.00           O
ATOM   1365  OD2 ASP R 216     101.758 115.556 151.305  1.00  0.00           O
ATOM   1366  CA  ASP R 217      97.327 110.440 153.091  1.00  0.00           C
ATOM   1367  C   ASP R 217      97.614 109.017 152.622  1.00  0.00           C
ATOM   1368  O   ASP R 217      97.864 108.123 153.438  1.00  0.00           O
ATOM   1369  N   ASP R 217      98.004 111.427 152.251  1.00  0.00           N
ATOM   1370  CB  ASP R 217      95.823 110.710 153.103  1.00  0.00           C
ATOM   1371  CG  ASP R 217      95.071 109.776 154.028  1.00  0.00           C
ATOM   1372  OD1 ASP R 217      95.145 109.972 155.259  1.00  0.00           O
ATOM   1373  OD2 ASP R 217      94.407 108.847 153.524  1.00  0.00           O
ATOM   1374  CA  ASP R 218      97.926 107.516 150.684  1.00  0.00           C
ATOM   1375  C   ASP R 218      98.914 107.745 149.537  1.00  0.00           C
ATOM   1376  O   ASP R 218      98.686 107.339 148.399  1.00  0.00           O
ATOM   1377  N   ASP R 218      97.603 108.800 151.306  1.00  0.00           N
ATOM   1378  CB  ASP R 218      96.670 106.807 150.180  1.00  0.00           C
ATOM   1379  CG  ASP R 218      95.797 106.284 151.305  1.00  0.00           C
ATOM   1380  OD1 ASP R 218      96.342 105.922 152.368  1.00  0.00           O
ATOM   1381  OD2 ASP R 218      94.562 106.239 151.126  1.00  0.00           O
ATOM   1382  CA  ASP R 223     102.631 105.773 144.061  1.00  0.00           C
ATOM   1383  C   ASP R 223     103.040 104.361 143.664  1.00  0.00           C
ATOM   1384  O   ASP R 223     103.466 104.135 142.524  1.00  0.00           O
ATOM   1385  N   ASP R 223     101.364 105.761 144.784  1.00  0.00           N
ATOM   1386  CB  ASP R 223     103.712 106.436 144.919  1.00  0.00           C
ATOM   1387  CG  ASP R 223     105.039 106.598 144.188  1.00  0.00           C
ATOM   1388  OD1 ASP R 223     105.059 106.569 142.938  1.00  0.00           O
ATOM   1389  OD2 ASP R 223     106.071 106.757 144.872  1.00  0.00           O
ATOM   1390  CA  ASP R 266     120.642  80.894 104.209  1.00  0.00           C
ATOM   1391  C   ASP R 266     121.479  81.864 105.044  1.00  0.00           C
ATOM   1392  O   ASP R 266     121.141  82.155 106.196  1.00  0.00           O
ATOM   1393  N   ASP R 266     120.581  81.342 102.818  1.00  0.00           N
ATOM   1394  CB  ASP R 266     121.217  79.471 104.254  1.00  0.00           C
ATOM   1395  CG  ASP R 266     121.209  78.844 105.652  1.00  0.00           C
ATOM   1396  OD1 ASP R 266     120.606  79.394 106.598  1.00  0.00           O
ATOM   1397  OD2 ASP R 266     121.823  77.767 105.802  1.00  0.00           O
ATOM   1398  CA  ASP R 334     117.483  98.527 106.939  1.00  0.00           C
ATOM   1399  C   ASP R 334     118.105  98.584 105.550  1.00  0.00           C
ATOM   1400  O   ASP R 334     118.737  99.580 105.184  1.00  0.00           O
ATOM   1401  N   ASP R 334     118.455  98.941 107.944  1.00  0.00           N
ATOM   1402  CB  ASP R 334     116.233  99.406 106.987  1.00  0.00           C
ATOM   1403  CG  ASP R 334     115.363  99.125 108.193  1.00  0.00           C
ATOM   1404  OD1 ASP R 334     115.530  98.055 108.815  1.00  0.00           O
ATOM   1405  OD2 ASP R 334     114.491  99.964 108.503  1.00  0.00           O
ATOM   1406  CA  ASN R  77     117.551 111.341 115.582  1.00  0.00           C
ATOM   1407  C   ASN R  77     117.392 112.512 114.618  1.00  0.00           C
ATOM   1408  O   ASN R  77     116.472 112.501 113.796  1.00  0.00           O
ATOM   1409  N   ASN R  77     118.952 110.999 115.819  1.00  0.00           N
ATOM   1410  CB  ASN R  77     116.859 111.661 116.908  1.00  0.00           C
ATOM   1411  CG  ASN R  77     116.609 110.427 117.752  1.00  0.00           C
ATOM   1412  OD1 ASN R  77     116.159 109.399 117.250  1.00  0.00           O
ATOM   1413  ND2 ASN R  77     116.904 110.524 119.043  1.00  0.00           N
ATOM   1414  CA  ASN R  95     109.220 104.984 106.804  1.00  0.00           C
ATOM   1415  C   ASN R  95     108.383 105.847 107.745  1.00  0.00           C
ATOM   1416  O   ASN R  95     108.940 106.655 108.493  1.00  0.00           O
ATOM   1417  N   ASN R  95     108.636 103.660 106.604  1.00  0.00           N
ATOM   1418  CB  ASN R  95     109.400 105.687 105.458  1.00  0.00           C
ATOM   1419  CG  ASN R  95     110.455 105.027 104.593  1.00  0.00           C
ATOM   1420  OD1 ASN R  95     111.399 104.421 105.100  1.00  0.00           O
ATOM   1421  ND2 ASN R  95     110.300 105.140 103.279  1.00  0.00           N
ATOM   1422  CA  ASN R 100     107.348 108.470 114.488  1.00  0.00           C
ATOM   1423  C   ASN R 100     108.273 107.995 115.606  1.00  0.00           C
ATOM   1424  O   ASN R 100     108.322 108.619 116.675  1.00  0.00           O
ATOM   1425  N   ASN R 100     107.944 108.284 113.165  1.00  0.00           N
ATOM   1426  CB  ASN R 100     106.007 107.745 114.562  1.00  0.00           C
ATOM   1427  CG  ASN R 100     104.966 108.355 113.646  1.00  0.00           C
ATOM   1428  OD1 ASN R 100     104.740 109.565 113.666  1.00  0.00           O
ATOM   1429  ND2 ASN R 100     104.336 107.523 112.828  1.00  0.00           N
ATOM   1430  CA  ASN R 122     120.629 118.069 143.732  1.00  0.00           C
ATOM   1431  C   ASN R 122     119.439 119.014 143.935  1.00  0.00           C
ATOM   1432  O   ASN R 122     118.565 118.746 144.763  1.00  0.00           O
ATOM   1433  N   ASN R 122     121.584 118.614 142.756  1.00  0.00           N
ATOM   1434  CB  ASN R 122     121.318 117.702 145.066  1.00  0.00           C
ATOM   1435  CG  ASN R 122     120.481 116.792 145.959  1.00  0.00           C
ATOM   1436  OD1 ASN R 122     119.551 116.130 145.498  1.00  0.00           O
ATOM   1437  ND2 ASN R 122     120.812 116.760 147.244  1.00  0.00           N
ATOM   1438  CA  ASN R 141     107.048 110.115 124.389  1.00  0.00           C
ATOM   1439  C   ASN R 141     107.822 108.844 124.723  1.00  0.00           C
ATOM   1440  O   ASN R 141     108.168 108.107 123.795  1.00  0.00           O
ATOM   1441  N   ASN R 141     106.269 110.633 125.500  1.00  0.00           N
ATOM   1442  CB  ASN R 141     107.977 111.214 123.883  1.00  0.00           C
ATOM   1443  CG  ASN R 141     107.219 112.298 123.144  1.00  0.00           C
ATOM   1444  OD1 ASN R 141     106.444 112.012 122.231  1.00  0.00           O
ATOM   1445  ND2 ASN R 141     107.376 113.535 123.585  1.00  0.00           N
ATOM   1446  CA  ASN R 179      99.928 105.892 114.701  1.00  0.00           C
ATOM   1447  C   ASN R 179      99.222 107.029 115.442  1.00  0.00           C
ATOM   1448  O   ASN R 179      99.624 107.369 116.563  1.00  0.00           O
ATOM   1449  N   ASN R 179      98.994 105.017 113.989  1.00  0.00           N
ATOM   1450  CB  ASN R 179     100.963 106.444 113.724  1.00  0.00           C
ATOM   1451  CG  ASN R 179     101.953 105.388 113.277  1.00  0.00           C
ATOM   1452  OD1 ASN R 179     102.478 104.630 114.092  1.00  0.00           O
ATOM   1453  ND2 ASN R 179     102.202 105.322 111.976  1.00  0.00           N
ATOM   1454  CA  ASN R 268     120.955  86.268 104.509  1.00  0.00           C
ATOM   1455  C   ASN R 268     119.924  86.066 105.621  1.00  0.00           C
ATOM   1456  O   ASN R 268     119.655  86.987 106.407  1.00  0.00           O
ATOM   1457  N   ASN R 268     121.818  85.093 104.353  1.00  0.00           N
ATOM   1458  CB  ASN R 268     120.258  86.586 103.186  1.00  0.00           C
ATOM   1459  CG  ASN R 268     121.224  87.046 102.114  1.00  0.00           C
ATOM   1460  OD1 ASN R 268     122.308  87.547 102.412  1.00  0.00           O
ATOM   1461  ND2 ASN R 268     120.836  86.876 100.855  1.00  0.00           N
ATOM   1462  CA  ASN R 322     118.581 102.365 124.196  1.00  0.00           C
ATOM   1463  C   ASN R 322     117.920 103.306 123.188  1.00  0.00           C
ATOM   1464  O   ASN R 322     117.912 103.034 121.981  1.00  0.00           O
ATOM   1465  N   ASN R 322     119.399 103.109 125.160  1.00  0.00           N
ATOM   1466  CB  ASN R 322     117.513 101.542 124.911  1.00  0.00           C
ATOM   1467  CG  ASN R 322     116.718 100.645 123.960  1.00  0.00           C
ATOM   1468  OD1 ASN R 322     117.128 100.384 122.827  1.00  0.00           O
ATOM   1469  ND2 ASN R 322     115.580 100.165 124.427  1.00  0.00           N
ATOM   1470  CA  ASN R 326     117.512 103.038 118.228  1.00  0.00           C
ATOM   1471  C   ASN R 326     117.686 103.576 116.800  1.00  0.00           C
ATOM   1472  O   ASN R 326     117.279 102.856 115.870  1.00  0.00           O
ATOM   1473  N   ASN R 326     118.611 103.306 119.161  1.00  0.00           N
ATOM   1474  CB  ASN R 326     116.181 103.531 118.823  1.00  0.00           C
ATOM   1475  CG  ASN R 326     115.634 102.597 119.883  1.00  0.00           C
ATOM   1476  OD1 ASN R 326     115.784 101.379 119.790  1.00  0.00           O
ATOM   1477  ND2 ASN R 326     114.977 103.162 120.889  1.00  0.00           N
ATOM   1478  CA  ASN R 336     116.065  99.942 101.903  1.00  0.00           C
ATOM   1479  C   ASN R 336     116.495 101.360 102.257  1.00  0.00           C
ATOM   1480  O   ASN R 336     116.617 102.213 101.366  1.00  0.00           O
ATOM   1481  N   ASN R 336     116.705  98.963 102.773  1.00  0.00           N
ATOM   1482  CB  ASN R 336     114.539  99.809 102.008  1.00  0.00           C
ATOM   1483  CG  ASN R 336     113.795 100.503 100.873  1.00  0.00           C
ATOM   1484  OD1 ASN R 336     114.396 101.084  99.969  1.00  0.00           O
ATOM   1485  ND2 ASN R 336     112.469 100.439 100.920  1.00  0.00           N
ATOM   1486  CA  LYS R  89     109.072 110.663 100.643  1.00  0.00           C
ATOM   1487  C   LYS R  89     108.389 109.530 101.403  1.00  0.00           C
ATOM   1488  O   LYS R  89     108.715 108.352 101.226  1.00  0.00           O
ATOM   1489  N   LYS R  89     110.485 110.373 100.433  1.00  0.00           N
ATOM   1490  CB  LYS R  89     108.385 110.902  99.299  1.00  0.00           C
ATOM   1491  CG  LYS R  89     108.698 109.850  98.247  1.00  0.00           C
ATOM   1492  CD  LYS R  89     108.106 110.221  96.899  1.00  0.00           C
ATOM   1493  CE  LYS R  89     108.413 109.162  95.855  1.00  0.00           C
ATOM   1494  NZ  LYS R  89     109.880 108.999  95.655  1.00  0.00           N
ATOM   1495  CA  LYS R  91     104.972 106.611 100.674  1.00  0.00           C
ATOM   1496  C   LYS R  91     104.736 105.210 101.219  1.00  0.00           C
ATOM   1497  O   LYS R  91     103.664 104.643 100.980  1.00  0.00           O
ATOM   1498  N   LYS R  91     105.957 107.360 101.442  1.00  0.00           N
ATOM   1499  CB  LYS R  91     105.391 106.523  99.202  1.00  0.00           C
ATOM   1500  CG  LYS R  91     105.569 107.880  98.546  1.00  0.00           C
ATOM   1501  CD  LYS R  91     104.305 108.720  98.669  1.00  0.00           C
ATOM   1502  CE  LYS R  91     104.489 110.099  98.056  1.00  0.00           C
ATOM   1503  NZ  LYS R  91     103.272 110.942  98.220  1.00  0.00           N
ATOM   1504  CA  LYS R 132     105.383 120.068 134.114  1.00  0.00           C
ATOM   1505  C   LYS R 132     105.579 119.621 132.666  1.00  0.00           C
ATOM   1506  O   LYS R 132     105.242 118.478 132.317  1.00  0.00           O
ATOM   1507  N   LYS R 132     106.570 120.731 134.656  1.00  0.00           N
ATOM   1508  CB  LYS R 132     104.177 121.002 134.225  1.00  0.00           C
ATOM   1509  CG  LYS R 132     103.795 121.356 135.656  1.00  0.00           C
ATOM   1510  CD  LYS R 132     102.740 122.453 135.701  1.00  0.00           C
ATOM   1511  CE  LYS R 132     101.406 121.988 135.155  1.00  0.00           C
ATOM   1512  NZ  LYS R 132     100.778 120.981 136.053  1.00  0.00           N
ATOM   1513  CA  LYS R 165      96.271  90.023 105.278  1.00  0.00           C
ATOM   1514  C   LYS R 165      97.207  91.222 105.215  1.00  0.00           C
ATOM   1515  O   LYS R 165      96.769  92.347 105.490  1.00  0.00           O
ATOM   1516  N   LYS R 165      96.771  88.900 104.494  1.00  0.00           N
ATOM   1517  CB  LYS R 165      96.034  89.619 106.742  1.00  0.00           C
ATOM   1518  CG  LYS R 165      94.704  88.890 107.064  1.00  0.00           C
ATOM   1519  CD  LYS R 165      94.527  87.520 106.412  1.00  0.00           C
ATOM   1520  CE  LYS R 165      93.198  86.889 106.792  1.00  0.00           C
ATOM   1521  NZ  LYS R 165      93.076  86.696 108.263  1.00  0.00           N
ATOM   1522  CA  LYS R 174      95.913 102.484 107.946  1.00  0.00           C
ATOM   1523  C   LYS R 174      97.060 102.662 108.936  1.00  0.00           C
ATOM   1524  O   LYS R 174      96.831 102.717 110.150  1.00  0.00           O
ATOM   1525  N   LYS R 174      96.109 103.289 106.742  1.00  0.00           N
ATOM   1526  CB  LYS R 174      95.755 101.013 107.566  1.00  0.00           C
ATOM   1527  CG  LYS R 174      95.096 100.160 108.634  1.00  0.00           C
ATOM   1528  CD  LYS R 174      94.760  98.779 108.097  1.00  0.00           C
ATOM   1529  CE  LYS R 174      94.253  97.865 109.199  1.00  0.00           C
ATOM   1530  NZ  LYS R 174      92.955  98.332 109.758  1.00  0.00           N
ATOM   1531  CA  LYS R 176      98.714 106.673 109.888  1.00  0.00           C
ATOM   1532  C   LYS R 176      97.624 106.623 110.953  1.00  0.00           C
ATOM   1533  O   LYS R 176      97.772 107.224 112.021  1.00  0.00           O
ATOM   1534  N   LYS R 176      98.916 105.363 109.271  1.00  0.00           N
ATOM   1535  CB  LYS R 176      98.387 107.727 108.829  1.00  0.00           C
ATOM   1536  CG  LYS R 176      99.535 108.043 107.884  1.00  0.00           C
ATOM   1537  CD  LYS R 176      99.120 109.042 106.817  1.00  0.00           C
ATOM   1538  CE  LYS R 176     100.259 109.313 105.849  1.00  0.00           C
ATOM   1539  NZ  LYS R 176      99.859 110.252 104.767  1.00  0.00           N
ATOM   1540  CA  LYS R 200     107.179 121.407 145.689  1.00  0.00           C
ATOM   1541  C   LYS R 200     108.501 121.621 146.422  1.00  0.00           C
ATOM   1542  O   LYS R 200     109.498 120.951 146.141  1.00  0.00           O
ATOM   1543  N   LYS R 200     107.402 121.165 144.263  1.00  0.00           N
ATOM   1544  CB  LYS R 200     106.385 120.280 146.387  1.00  0.00           C
ATOM   1545  CG  LYS R 200     107.035 118.906 146.412  1.00  0.00           C
ATOM   1546  CD  LYS R 200     106.402 118.006 147.467  1.00  0.00           C
ATOM   1547  CE  LYS R 200     104.961 117.679 147.162  1.00  0.00           C
ATOM   1548  NZ  LYS R 200     104.392 116.712 148.139  1.00  0.00           N
ATOM   1549  CA  LYS R 227     104.538 102.125 139.451  1.00  0.00           C
ATOM   1550  C   LYS R 227     104.252 100.715 138.939  1.00  0.00           C
ATOM   1551  O   LYS R 227     104.854 100.294 137.944  1.00  0.00           O
ATOM   1552  N   LYS R 227     103.325 102.807 139.901  1.00  0.00           N
ATOM   1553  CB  LYS R 227     105.577 102.080 140.572  1.00  0.00           C
ATOM   1554  CG  LYS R 227     106.208 103.427 140.891  1.00  0.00           C
ATOM   1555  CD  LYS R 227     107.160 103.323 142.071  1.00  0.00           C
ATOM   1556  CE  LYS R 227     107.861 104.644 142.341  1.00  0.00           C
ATOM   1557  NZ  LYS R 227     108.773 104.555 143.516  1.00  0.00           N
ATOM   1558  CA  LYS R 254     112.558  78.448 108.695  1.00  0.00           C
ATOM   1559  C   LYS R 254     111.816  77.474 107.783  1.00  0.00           C
ATOM   1560  O   LYS R 254     112.445  76.567 107.228  1.00  0.00           O
ATOM   1561  N   LYS R 254     111.851  79.719 108.859  1.00  0.00           N
ATOM   1562  CB  LYS R 254     112.817  77.779 110.048  1.00  0.00           C
ATOM   1563  CG  LYS R 254     113.783  78.526 110.950  1.00  0.00           C
ATOM   1564  CD  LYS R 254     115.185  78.553 110.365  1.00  0.00           C
ATOM   1565  CE  LYS R 254     116.156  79.251 111.303  1.00  0.00           C
ATOM   1566  NZ  LYS R 254     117.525  79.336 110.727  1.00  0.00           N
ATOM   1567  CA  LYS R 265     120.129  82.925 101.012  1.00  0.00           C
ATOM   1568  C   LYS R 265     120.030  82.515 102.478  1.00  0.00           C
ATOM   1569  O   LYS R 265     119.430  83.229 103.292  1.00  0.00           O
ATOM   1570  N   LYS R 265     121.412  82.520 100.444  1.00  0.00           N
ATOM   1571  CB  LYS R 265     118.983  82.336 100.193  1.00  0.00           C
ATOM   1572  CG  LYS R 265     117.647  83.006 100.445  1.00  0.00           C
ATOM   1573  CD  LYS R 265     117.630  84.408  99.854  1.00  0.00           C
ATOM   1574  CE  LYS R 265     117.583  84.367  98.333  1.00  0.00           C
ATOM   1575  NZ  LYS R 265     117.664  85.730  97.738  1.00  0.00           N
ATOM   1576  CA  LYS R 338     120.810 102.216 102.748  1.00  0.00           C
ATOM   1577  C   LYS R 338     120.732 102.651 101.288  1.00  0.00           C
ATOM   1578  O   LYS R 338     121.465 103.548 100.856  1.00  0.00           O
ATOM   1579  N   LYS R 338     119.479 102.111 103.338  1.00  0.00           N
ATOM   1580  CB  LYS R 338     121.543 100.880 102.872  1.00  0.00           C
ATOM   1581  CG  LYS R 338     121.858 100.471 104.299  1.00  0.00           C
ATOM   1582  CD  LYS R 338     122.495  99.093 104.345  1.00  0.00           C
ATOM   1583  CE  LYS R 338     122.772  98.658 105.774  1.00  0.00           C
ATOM   1584  NZ  LYS R 338     123.346  97.285 105.834  1.00  0.00           N
ATOM   1585  CA  CYS R 131     108.890 120.894 135.395  1.00  0.00           C
ATOM   1586  C   CYS R 131     107.745 120.097 134.775  1.00  0.00           C
ATOM   1587  O   CYS R 131     107.924 118.934 134.381  1.00  0.00           O
ATOM   1588  N   CYS R 131     109.098 122.173 134.713  1.00  0.00           N
ATOM   1589  CB  CYS R 131     108.624 121.165 136.879  1.00  0.00           C
ATOM   1590  SG  CYS R 131     108.253 119.751 137.948  1.00  0.00           S
ATOM   1591  CA  CYS R 161     103.078  85.119 108.953  1.00  0.00           C
ATOM   1592  C   CYS R 161     101.730  85.136 108.243  1.00  0.00           C
ATOM   1593  O   CYS R 161     101.189  84.066 107.941  1.00  0.00           O
ATOM   1594  N   CYS R 161     103.898  86.296 108.685  1.00  0.00           N
ATOM   1595  CB  CYS R 161     102.858  84.963 110.460  1.00  0.00           C
ATOM   1596  SG  CYS R 161     104.378  84.675 111.389  1.00  0.00           S
ATOM   1597  CA  CYS R 181      95.730 105.924 117.858  1.00  0.00           C
ATOM   1598  C   CYS R 181      96.784 105.716 118.947  1.00  0.00           C
ATOM   1599  O   CYS R 181      96.466 105.796 120.138  1.00  0.00           O
ATOM   1600  N   CYS R 181      96.281 106.628 116.698  1.00  0.00           N
ATOM   1601  CB  CYS R 181      95.115 104.586 117.445  1.00  0.00           C
ATOM   1602  SG  CYS R 181      93.645 104.713 116.401  1.00  0.00           S
ATOM   1603  CA  CYS R 210     110.047 118.385 140.803  1.00  0.00           C
ATOM   1604  C   CYS R 210     109.536 116.948 140.725  1.00  0.00           C
ATOM   1605  O   CYS R 210     110.314 116.037 140.422  1.00  0.00           O
ATOM   1606  N   CYS R 210     111.007 118.480 141.898  1.00  0.00           N
ATOM   1607  CB  CYS R 210     110.742 118.801 139.503  1.00  0.00           C
ATOM   1608  SG  CYS R 210     109.901 118.574 137.915  1.00  0.00           S
ATOM   1609  CA  CYS R 229     100.607  99.970 136.303  1.00  0.00           C
ATOM   1610  C   CYS R 229     101.573 100.313 135.171  1.00  0.00           C
ATOM   1611  O   CYS R 229     101.504  99.721 134.083  1.00  0.00           O
ATOM   1612  N   CYS R 229     101.314  99.773 137.572  1.00  0.00           N
ATOM   1613  CB  CYS R 229      99.539 101.057 136.450  1.00  0.00           C
ATOM   1614  SG  CYS R 229      98.157 100.623 137.535  1.00  0.00           S
ATOM   1615  CA  CYS R 245     106.012  87.867 117.337  1.00  0.00           C
ATOM   1616  C   CYS R 245     107.295  87.458 116.620  1.00  0.00           C
ATOM   1617  O   CYS R 245     107.238  86.816 115.566  1.00  0.00           O
ATOM   1618  N   CYS R 245     106.002  87.448 118.738  1.00  0.00           N
ATOM   1619  CB  CYS R 245     105.793  89.378 117.234  1.00  0.00           C
ATOM   1620  SG  CYS R 245     104.090  89.911 117.550  1.00  0.00           S
ATOM   1621  CA  CYS R 286     118.471  98.177 128.594  1.00  0.00           C
ATOM   1622  C   CYS R 286     117.271  98.440 129.503  1.00  0.00           C
ATOM   1623  O   CYS R 286     117.384  99.250 130.429  1.00  0.00           O
ATOM   1624  N   CYS R 286     118.601  96.786 128.188  1.00  0.00           N
ATOM   1625  CB  CYS R 286     118.406  99.078 127.367  1.00  0.00           C
ATOM   1626  SG  CYS R 286     119.950  99.164 126.426  1.00  0.00           S
ATOM   1627  CA  CYS R 315     120.597 102.267 134.779  1.00  0.00           C
ATOM   1628  C   CYS R 315     119.642 103.202 134.044  1.00  0.00           C
ATOM   1629  O   CYS R 315     119.106 102.833 132.989  1.00  0.00           O
ATOM   1630  N   CYS R 315     121.683 103.004 135.422  1.00  0.00           N
ATOM   1631  CB  CYS R 315     119.842 101.423 135.807  1.00  0.00           C
ATOM   1632  SG  CYS R 315     120.810 100.100 136.571  1.00  0.00           S
ATOM   1633  CA  CYS R 340     117.776 105.570  99.857  1.00  0.00           C
ATOM   1634  C   CYS R 340     118.901 106.538 100.209  1.00  0.00           C
ATOM   1635  O   CYS R 340     118.956 107.647  99.666  1.00  0.00           O
ATOM   1636  N   CYS R 340     118.231 104.184  99.883  1.00  0.00           N
ATOM   1637  CB  CYS R 340     116.596 105.758 100.810  1.00  0.00           C
ATOM   1638  SG  CYS R 340     115.080 104.914 100.302  1.00  0.00           S
ATOM   1639  CA  SER R  67     126.924 113.940 127.470  1.00  0.00           C
ATOM   1640  C   SER R  67     127.084 113.194 126.148  1.00  0.00           C
ATOM   1641  O   SER R  67     126.554 113.632 125.118  1.00  0.00           O
ATOM   1642  N   SER R  67     126.665 113.028 128.586  1.00  0.00           N
ATOM   1643  CB  SER R  67     128.168 114.779 127.761  1.00  0.00           C
ATOM   1644  OG  SER R  67     127.960 115.630 128.875  1.00  0.00           O
ATOM   1645  CA  SER R  78     118.208 114.624 113.744  1.00  0.00           C
ATOM   1646  C   SER R  78     118.486 114.239 112.297  1.00  0.00           C
ATOM   1647  O   SER R  78     117.764 114.662 111.385  1.00  0.00           O
ATOM   1648  N   SER R  78     118.331 113.466 114.622  1.00  0.00           N
ATOM   1649  CB  SER R  78     119.154 115.733 114.202  1.00  0.00           C
ATOM   1650  OG  SER R  78     118.862 116.135 115.530  1.00  0.00           O
ATOM   1651  CA  SER R 116     121.974 115.439 134.765  1.00  0.00           C
ATOM   1652  C   SER R 116     122.096 116.565 135.791  1.00  0.00           C
ATOM   1653  O   SER R 116     122.842 116.450 136.774  1.00  0.00           O
ATOM   1654  N   SER R 116     120.578 115.208 134.381  1.00  0.00           N
ATOM   1655  CB  SER R 116     122.811 115.747 133.523  1.00  0.00           C
ATOM   1656  OG  SER R 116     124.170 115.954 133.864  1.00  0.00           O
ATOM   1657  CA  SER R 123     118.241 121.032 143.238  1.00  0.00           C
ATOM   1658  C   SER R 123     117.691 121.344 141.852  1.00  0.00           C
ATOM   1659  O   SER R 123     118.401 121.249 140.847  1.00  0.00           O
ATOM   1660  N   SER R 123     119.336 120.079 143.141  1.00  0.00           N
ATOM   1661  CB  SER R 123     118.684 122.331 143.922  1.00  0.00           C
ATOM   1662  OG  SER R 123     117.621 123.265 143.969  1.00  0.00           O
ATOM   1663  CA  SER R 136     104.798 115.244 130.372  1.00  0.00           C
ATOM   1664  C   SER R 136     105.413 114.735 129.073  1.00  0.00           C
ATOM   1665  O   SER R 136     105.015 113.675 128.575  1.00  0.00           O
ATOM   1666  N   SER R 136     105.815 115.716 131.309  1.00  0.00           N
ATOM   1667  CB  SER R 136     103.795 116.361 130.086  1.00  0.00           C
ATOM   1668  OG  SER R 136     102.814 115.938 129.156  1.00  0.00           O
ATOM   1669  CA  SER R 145     108.410 105.068 121.700  1.00  0.00           C
ATOM   1670  C   SER R 145     108.211 103.567 121.878  1.00  0.00           C
ATOM   1671  O   SER R 145     108.412 102.788 120.935  1.00  0.00           O
ATOM   1672  N   SER R 145     107.294 105.826 122.262  1.00  0.00           N
ATOM   1673  CB  SER R 145     109.720 105.520 122.345  1.00  0.00           C
ATOM   1674  OG  SER R 145     110.810 104.726 121.910  1.00  0.00           O
ATOM   1675  CA  SER R 153     107.042  94.201 115.720  1.00  0.00           C
ATOM   1676  C   SER R 153     105.792  93.461 115.245  1.00  0.00           C
ATOM   1677  O   SER R 153     105.892  92.464 114.517  1.00  0.00           O
ATOM   1678  N   SER R 153     106.895  95.650 115.586  1.00  0.00           N
ATOM   1679  CB  SER R 153     107.360  93.841 117.171  1.00  0.00           C
ATOM   1680  OG  SER R 153     107.520  92.442 117.323  1.00  0.00           O
ATOM   1681  CA  SER R 186      99.718 108.104 125.096  1.00  0.00           C
ATOM   1682  C   SER R 186      99.209 109.399 125.725  1.00  0.00           C
ATOM   1683  O   SER R 186      99.637 109.761 126.830  1.00  0.00           O
ATOM   1684  N   SER R 186      98.712 107.499 124.227  1.00  0.00           N
ATOM   1685  CB  SER R 186     101.006 108.362 124.316  1.00  0.00           C
ATOM   1686  OG  SER R 186     101.560 107.152 123.828  1.00  0.00           O
ATOM   1687  CA  SER R 187      97.804 111.409 125.472  1.00  0.00           C
ATOM   1688  C   SER R 187      97.055 111.322 126.800  1.00  0.00           C
ATOM   1689  O   SER R 187      96.981 112.333 127.500  1.00  0.00           O
ATOM   1690  N   SER R 187      98.355 110.137 125.001  1.00  0.00           N
ATOM   1691  CB  SER R 187      96.882 112.009 124.408  1.00  0.00           C
ATOM   1692  OG  SER R 187      96.336 113.242 124.843  1.00  0.00           O
ATOM   1693  CA  SER R 188      95.877 110.018 128.484  1.00  0.00           C
ATOM   1694  C   SER R 188      96.896 110.185 129.607  1.00  0.00           C
ATOM   1695  O   SER R 188      96.683 110.959 130.553  1.00  0.00           O
ATOM   1696  N   SER R 188      96.507 110.158 127.170  1.00  0.00           N
ATOM   1697  CB  SER R 188      95.178 108.662 128.585  1.00  0.00           C
ATOM   1698  OG  SER R 188      96.117 107.601 128.546  1.00  0.00           O
ATOM   1699  CA  SER R 192      97.666 112.974 133.642  1.00  0.00           C
ATOM   1700  C   SER R 192      98.962 113.566 134.194  1.00  0.00           C
ATOM   1701  O   SER R 192      99.008 114.015 135.345  1.00  0.00           O
ATOM   1702  N   SER R 192      97.486 113.291 132.224  1.00  0.00           N
ATOM   1703  CB  SER R 192      97.640 111.459 133.846  1.00  0.00           C
ATOM   1704  OG  SER R 192      96.374 110.922 133.504  1.00  0.00           O
ATOM   1705  CA  SER R 211     107.710 115.377 140.990  1.00  0.00           C
ATOM   1706  C   SER R 211     106.196 115.360 140.800  1.00  0.00           C
ATOM   1707  O   SER R 211     105.531 116.395 140.794  1.00  0.00           O
ATOM   1708  N   SER R 211     108.232 116.743 140.963  1.00  0.00           N
ATOM   1709  CB  SER R 211     108.069 114.668 142.304  1.00  0.00           C
ATOM   1710  OG  SER R 211     107.408 115.267 143.404  1.00  0.00           O
ATOM   1711  CA  SER R 220     103.005 105.434 149.156  1.00  0.00           C
ATOM   1712  C   SER R 220     102.169 104.390 148.427  1.00  0.00           C
ATOM   1713  O   SER R 220     102.678 103.712 147.525  1.00  0.00           O
ATOM   1714  N   SER R 220     102.247 106.652 149.434  1.00  0.00           N
ATOM   1715  CB  SER R 220     103.555 104.855 150.460  1.00  0.00           C
ATOM   1716  OG  SER R 220     104.297 103.672 150.222  1.00  0.00           O
ATOM   1717  CA  SER R 255     109.700  76.788 106.748  1.00  0.00           C
ATOM   1718  C   SER R 255     109.528  77.369 105.346  1.00  0.00           C
ATOM   1719  O   SER R 255     108.620  76.950 104.619  1.00  0.00           O
ATOM   1720  N   SER R 255     110.503  77.638 107.615  1.00  0.00           N
ATOM   1721  CB  SER R 255     108.330  76.536 107.383  1.00  0.00           C
ATOM   1722  OG  SER R 255     108.459  75.862 108.623  1.00  0.00           O
ATOM   1723  CA  SER R 260     116.668  77.248 102.595  1.00  0.00           C
ATOM   1724  C   SER R 260     117.105  76.736 101.229  1.00  0.00           C
ATOM   1725  O   SER R 260     117.731  75.673 101.153  1.00  0.00           O
ATOM   1726  N   SER R 260     115.826  78.432 102.496  1.00  0.00           N
ATOM   1727  CB  SER R 260     115.934  76.137 103.354  1.00  0.00           C
ATOM   1728  OG  SER R 260     114.745  75.760 102.681  1.00  0.00           O
ATOM   1729  CA  SER R 262     120.750  78.112  98.747  1.00  0.00           C
ATOM   1730  C   SER R 262     121.502  78.595  99.978  1.00  0.00           C
ATOM   1731  O   SER R 262     120.915  79.114 100.931  1.00  0.00           O
ATOM   1732  N   SER R 262     119.327  78.005  99.034  1.00  0.00           N
ATOM   1733  CB  SER R 262     121.015  79.056  97.565  1.00  0.00           C
ATOM   1734  OG  SER R 262     122.404  79.172  97.306  1.00  0.00           O
ATOM   1735  CA  SER R 301     113.515  97.701 150.691  1.00  0.00           C
ATOM   1736  C   SER R 301     113.805  99.136 150.276  1.00  0.00           C
ATOM   1737  O   SER R 301     113.942  99.433 149.090  1.00  0.00           O
ATOM   1738  N   SER R 301     112.714  97.044 149.664  1.00  0.00           N
ATOM   1739  CB  SER R 301     114.831  96.954 150.943  1.00  0.00           C
ATOM   1740  OG  SER R 301     115.633  96.926 149.776  1.00  0.00           O
ATOM   1741  CA  SER R 303     117.836 102.643 151.238  1.00  0.00           C
ATOM   1742  C   SER R 303     118.306 103.856 150.444  1.00  0.00           C
ATOM   1743  O   SER R 303     117.623 104.327 149.530  1.00  0.00           O
ATOM   1744  N   SER R 303     116.490 102.292 150.806  1.00  0.00           N
ATOM   1745  CB  SER R 303     118.792 101.458 151.072  1.00  0.00           C
ATOM   1746  OG  SER R 303     120.103 101.796 151.489  1.00  0.00           O
ATOM   1747  CA  SER R 305     123.708 104.642 149.257  1.00  0.00           C
ATOM   1748  C   SER R 305     124.270 105.362 148.037  1.00  0.00           C
ATOM   1749  O   SER R 305     123.605 105.442 146.998  1.00  0.00           O
ATOM   1750  N   SER R 305     122.259 104.778 149.300  1.00  0.00           N
ATOM   1751  CB  SER R 305     124.122 103.168 149.235  1.00  0.00           C
ATOM   1752  OG  SER R 305     123.673 102.496 150.399  1.00  0.00           O
ATOM   1753  CA  SER R 310     125.434 105.962 140.912  1.00  0.00           C
ATOM   1754  C   SER R 310     124.903 104.852 140.014  1.00  0.00           C
ATOM   1755  O   SER R 310     124.742 105.056 138.806  1.00  0.00           O
ATOM   1756  N   SER R 310     124.700 106.024 142.171  1.00  0.00           N
ATOM   1757  CB  SER R 310     126.925 105.764 141.180  1.00  0.00           C
ATOM   1758  OG  SER R 310     127.642 105.634 139.966  1.00  0.00           O
ATOM   1759  CA  SER R 311     124.072 102.569 139.805  1.00  0.00           C
ATOM   1760  C   SER R 311     122.661 102.889 139.318  1.00  0.00           C
ATOM   1761  O   SER R 311     122.274 102.485 138.215  1.00  0.00           O
ATOM   1762  N   SER R 311     124.636 103.670 140.584  1.00  0.00           N
ATOM   1763  CB  SER R 311     124.071 101.283 140.630  1.00  0.00           C
ATOM   1764  OG  SER R 311     123.255 101.412 141.778  1.00  0.00           O
ATOM   1765  CA  SER R 323     116.736 105.405 122.794  1.00  0.00           C
ATOM   1766  C   SER R 323     117.784 106.071 121.910  1.00  0.00           C
ATOM   1767  O   SER R 323     117.477 106.489 120.788  1.00  0.00           O
ATOM   1768  N   SER R 323     117.334 104.406 123.678  1.00  0.00           N
ATOM   1769  CB  SER R 323     115.988 106.455 123.616  1.00  0.00           C
ATOM   1770  OG  SER R 323     115.010 105.851 124.446  1.00  0.00           O
ATOM   1771  CA  SER R 324     120.087 106.760 121.588  1.00  0.00           C
ATOM   1772  C   SER R 324     120.612 105.781 120.541  1.00  0.00           C
ATOM   1773  O   SER R 324     121.115 106.208 119.496  1.00  0.00           O
ATOM   1774  N   SER R 324     119.021 106.179 122.398  1.00  0.00           N
ATOM   1775  CB  SER R 324     121.235 107.218 122.489  1.00  0.00           C
ATOM   1776  OG  SER R 324     122.312 107.738 121.731  1.00  0.00           O
ATOM   1777  CA  TRP R 124     115.748 122.176 140.594  1.00  0.00           C
ATOM   1778  C   TRP R 124     115.523 123.682 140.677  1.00  0.00           C
ATOM   1779  O   TRP R 124     114.540 124.129 141.288  1.00  0.00           O
ATOM   1780  N   TRP R 124     116.414 121.726 141.814  1.00  0.00           N
ATOM   1781  CB  TRP R 124     114.419 121.440 140.393  1.00  0.00           C
ATOM   1782  CG  TRP R 124     113.661 121.855 139.157  1.00  0.00           C
ATOM   1783  CD1 TRP R 124     112.717 122.839 139.067  1.00  0.00           C
ATOM   1784  NE1 TRP R 124     112.251 122.933 137.779  1.00  0.00           N
ATOM   1785  CE2 TRP R 124     112.893 122.003 137.005  1.00  0.00           C
ATOM   1786  CD2 TRP R 124     113.791 121.305 137.839  1.00  0.00           C
ATOM   1787  CE3 TRP R 124     114.577 120.292 137.283  1.00  0.00           C
ATOM   1788  CZ3 TRP R 124     114.443 120.011 135.934  1.00  0.00           C
ATOM   1789  CH2 TRP R 124     113.542 120.722 135.132  1.00  0.00           C
ATOM   1790  CZ2 TRP R 124     112.761 121.719 135.647  1.00  0.00           C
ATOM   1791  CA  TRP R 183      99.648 109.040 120.131  1.00  0.00           C
ATOM   1792  C   TRP R 183      98.480 109.446 121.035  1.00  0.00           C
ATOM   1793  O   TRP R 183      98.697 110.012 122.113  1.00  0.00           O
ATOM   1794  N   TRP R 183      99.424 107.728 119.521  1.00  0.00           N
ATOM   1795  CB  TRP R 183      99.941 110.075 119.038  1.00  0.00           C
ATOM   1796  CG  TRP R 183     101.382 109.991 118.498  1.00  0.00           C
ATOM   1797  CD1 TRP R 183     101.856 109.100 117.580  1.00  0.00           C
ATOM   1798  NE1 TRP R 183     103.181 109.329 117.322  1.00  0.00           N
ATOM   1799  CE2 TRP R 183     103.595 110.407 118.056  1.00  0.00           C
ATOM   1800  CD2 TRP R 183     102.488 110.858 118.805  1.00  0.00           C
ATOM   1801  CE3 TRP R 183     102.653 111.960 119.644  1.00  0.00           C
ATOM   1802  CZ3 TRP R 183     103.898 112.567 119.709  1.00  0.00           C
ATOM   1803  CH2 TRP R 183     104.975 112.094 118.956  1.00  0.00           C
ATOM   1804  CZ2 TRP R 183     104.845 111.018 118.125  1.00  0.00           C
ATOM   1805  CA  TRP R 221     100.011 103.360 148.049  1.00  0.00           C
ATOM   1806  C   TRP R 221      99.698 103.728 146.607  1.00  0.00           C
ATOM   1807  O   TRP R 221      99.825 102.887 145.712  1.00  0.00           O
ATOM   1808  N   TRP R 221     100.857 104.371 148.670  1.00  0.00           N
ATOM   1809  CB  TRP R 221      98.719 103.173 148.845  1.00  0.00           C
ATOM   1810  CG  TRP R 221      97.843 102.105 148.269  1.00  0.00           C
ATOM   1811  CD1 TRP R 221      98.099 100.765 148.237  1.00  0.00           C
ATOM   1812  NE1 TRP R 221      97.070 100.100 147.618  1.00  0.00           N
ATOM   1813  CE2 TRP R 221      96.125 101.012 147.226  1.00  0.00           C
ATOM   1814  CD2 TRP R 221      96.581 102.287 147.616  1.00  0.00           C
ATOM   1815  CE3 TRP R 221      95.789 103.403 147.330  1.00  0.00           C
ATOM   1816  CZ3 TRP R 221      94.586 103.212 146.673  1.00  0.00           C
ATOM   1817  CH2 TRP R 221      94.160 101.932 146.298  1.00  0.00           C
ATOM   1818  CZ2 TRP R 221      94.913 100.822 146.565  1.00  0.00           C
ATOM   1819  CA  TRP R 222      98.950 105.381 145.003  1.00  0.00           C
ATOM   1820  C   TRP R 222     100.211 105.498 144.153  1.00  0.00           C
ATOM   1821  O   TRP R 222     100.157 105.241 142.943  1.00  0.00           O
ATOM   1822  N   TRP R 222      99.256 104.966 146.366  1.00  0.00           N
ATOM   1823  CB  TRP R 222      98.209 106.719 145.021  1.00  0.00           C
ATOM   1824  CG  TRP R 222      96.746 106.609 145.335  1.00  0.00           C
ATOM   1825  CD1 TRP R 222      96.152 106.802 146.549  1.00  0.00           C
ATOM   1826  NE1 TRP R 222      94.794 106.626 146.446  1.00  0.00           N
ATOM   1827  CE2 TRP R 222      94.484 106.327 145.145  1.00  0.00           C
ATOM   1828  CD2 TRP R 222      95.690 106.312 144.415  1.00  0.00           C
ATOM   1829  CE3 TRP R 222      95.647 106.028 143.047  1.00  0.00           C
ATOM   1830  CZ3 TRP R 222      94.421 105.772 142.460  1.00  0.00           C
ATOM   1831  CH2 TRP R 222      93.239 105.793 143.212  1.00  0.00           C
ATOM   1832  CZ2 TRP R 222      93.250 106.068 144.552  1.00  0.00           C
ATOM   1833  CA  TRP R 287     114.970  98.143 130.122  1.00  0.00           C
ATOM   1834  C   TRP R 287     114.832  97.318 131.397  1.00  0.00           C
ATOM   1835  O   TRP R 287     114.345  97.852 132.399  1.00  0.00           O
ATOM   1836  N   TRP R 287     116.118  97.792 129.287  1.00  0.00           N
ATOM   1837  CB  TRP R 287     113.664  98.041 129.331  1.00  0.00           C
ATOM   1838  CG  TRP R 287     113.465  99.141 128.343  1.00  0.00           C
ATOM   1839  CD1 TRP R 287     113.632  99.074 126.995  1.00  0.00           C
ATOM   1840  NE1 TRP R 287     113.347 100.289 126.422  1.00  0.00           N
ATOM   1841  CE2 TRP R 287     112.999 101.175 127.406  1.00  0.00           C
ATOM   1842  CD2 TRP R 287     113.060 100.486 128.632  1.00  0.00           C
ATOM   1843  CE3 TRP R 287     112.742 101.172 129.808  1.00  0.00           C
ATOM   1844  CZ3 TRP R 287     112.381 102.505 129.722  1.00  0.00           C
ATOM   1845  CH2 TRP R 287     112.330 103.162 128.486  1.00  0.00           C
ATOM   1846  CZ2 TRP R 287     112.634 102.516 127.320  1.00  0.00           C
ATOM   1847  CA  LEU R  74     120.390 113.999 119.194  1.00  0.00           C
ATOM   1848  C   LEU R  74     120.835 114.087 117.737  1.00  0.00           C
ATOM   1849  O   LEU R  74     120.010 114.352 116.854  1.00  0.00           O
ATOM   1850  N   LEU R  74     120.962 112.830 119.853  1.00  0.00           N
ATOM   1851  CB  LEU R  74     120.773 115.270 119.952  1.00  0.00           C
ATOM   1852  CG  LEU R  74     119.981 116.527 119.584  1.00  0.00           C
ATOM   1853  CD1 LEU R  74     118.517 116.366 119.967  1.00  0.00           C
ATOM   1854  CD2 LEU R  74     120.580 117.760 120.242  1.00  0.00           C
ATOM   1855  CA  LEU R  79     119.863 112.977 110.728  1.00  0.00           C
ATOM   1856  C   LEU R  79     118.753 112.099 110.159  1.00  0.00           C
ATOM   1857  O   LEU R  79     118.365 112.263 108.993  1.00  0.00           O
ATOM   1858  N   LEU R  79     119.541 113.446 112.073  1.00  0.00           N
ATOM   1859  CB  LEU R  79     121.191 112.220 110.741  1.00  0.00           C
ATOM   1860  CG  LEU R  79     121.734 111.767 109.383  1.00  0.00           C
ATOM   1861  CD1 LEU R  79     121.805 112.934 108.408  1.00  0.00           C
ATOM   1862  CD2 LEU R  79     123.099 111.112 109.538  1.00  0.00           C
ATOM   1863  CA  LEU R 101     110.024 106.464 116.339  1.00  0.00           C
ATOM   1864  C   LEU R 101     111.160 107.464 116.529  1.00  0.00           C
ATOM   1865  O   LEU R 101     111.595 107.712 117.661  1.00  0.00           O
ATOM   1866  N   LEU R 101     109.055 106.939 115.355  1.00  0.00           N
ATOM   1867  CB  LEU R 101     110.568 105.099 115.919  1.00  0.00           C
ATOM   1868  CG  LEU R 101     111.587 104.468 116.867  1.00  0.00           C
ATOM   1869  CD1 LEU R 101     110.920 104.104 118.182  1.00  0.00           C
ATOM   1870  CD2 LEU R 101     112.228 103.247 116.228  1.00  0.00           C
ATOM   1871  CA  LEU R 103     110.408 111.829 116.670  1.00  0.00           C
ATOM   1872  C   LEU R 103     110.268 111.558 118.165  1.00  0.00           C
ATOM   1873  O   LEU R 103     110.580 112.430 118.993  1.00  0.00           O
ATOM   1874  N   LEU R 103     110.977 110.678 115.968  1.00  0.00           N
ATOM   1875  CB  LEU R 103     109.052 112.193 116.064  1.00  0.00           C
ATOM   1876  CG  LEU R 103     108.284 113.336 116.732  1.00  0.00           C
ATOM   1877  CD1 LEU R 103     109.066 114.634 116.641  1.00  0.00           C
ATOM   1878  CD2 LEU R 103     106.907 113.490 116.108  1.00  0.00           C
ATOM   1879  CA  LEU R 107     111.733 114.189 122.252  1.00  0.00           C
ATOM   1880  C   LEU R 107     112.044 113.551 123.602  1.00  0.00           C
ATOM   1881  O   LEU R 107     111.878 114.209 124.635  1.00  0.00           O
ATOM   1882  N   LEU R 107     112.364 113.488 121.144  1.00  0.00           N
ATOM   1883  CB  LEU R 107     110.221 114.255 122.038  1.00  0.00           C
ATOM   1884  CG  LEU R 107     109.762 115.113 120.858  1.00  0.00           C
ATOM   1885  CD1 LEU R 107     108.298 114.861 120.533  1.00  0.00           C
ATOM   1886  CD2 LEU R 107     110.002 116.585 121.154  1.00  0.00           C
ATOM   1887  CA  LEU R 120     124.702 116.907 140.113  1.00  0.00           C
ATOM   1888  C   LEU R 120     124.405 118.026 141.108  1.00  0.00           C
ATOM   1889  O   LEU R 120     125.005 118.078 142.188  1.00  0.00           O
ATOM   1890  N   LEU R 120     123.492 116.239 139.632  1.00  0.00           N
ATOM   1891  CB  LEU R 120     125.500 117.454 138.928  1.00  0.00           C
ATOM   1892  CG  LEU R 120     126.069 116.424 137.955  1.00  0.00           C
ATOM   1893  CD1 LEU R 120     126.609 117.105 136.710  1.00  0.00           C
ATOM   1894  CD2 LEU R 120     127.166 115.625 138.638  1.00  0.00           C
ATOM   1895  CA  LEU R 130     109.329 123.677 132.804  1.00  0.00           C
ATOM   1896  C   LEU R 130     109.299 122.272 133.394  1.00  0.00           C
ATOM   1897  O   LEU R 130     109.444 121.288 132.660  1.00  0.00           O
ATOM   1898  N   LEU R 130     108.308 124.525 133.409  1.00  0.00           N
ATOM   1899  CB  LEU R 130     110.708 124.311 132.981  1.00  0.00           C
ATOM   1900  CG  LEU R 130     111.870 123.607 132.281  1.00  0.00           C
ATOM   1901  CD1 LEU R 130     111.681 123.641 130.772  1.00  0.00           C
ATOM   1902  CD2 LEU R 130     113.191 124.249 132.669  1.00  0.00           C
ATOM   1903  CA  LEU R 149     108.428  99.577 118.731  1.00  0.00           C
ATOM   1904  C   LEU R 149     107.566  98.317 118.713  1.00  0.00           C
ATOM   1905  O   LEU R 149     107.783  97.408 117.892  1.00  0.00           O
ATOM   1906  N   LEU R 149     107.616 100.785 118.902  1.00  0.00           N
ATOM   1907  CB  LEU R 149     109.462  99.478 119.853  1.00  0.00           C
ATOM   1908  CG  LEU R 149     110.585 100.513 119.917  1.00  0.00           C
ATOM   1909  CD1 LEU R 149     111.403 100.335 121.188  1.00  0.00           C
ATOM   1910  CD2 LEU R 149     111.462 100.433 118.694  1.00  0.00           C
ATOM   1911  CA  LEU R 167      97.879  93.327 101.480  1.00  0.00           C
ATOM   1912  C   LEU R 167      96.777  94.249 101.990  1.00  0.00           C
ATOM   1913  O   LEU R 167      96.631  95.375 101.501  1.00  0.00           O
ATOM   1914  N   LEU R 167      98.409  92.487 102.551  1.00  0.00           N
ATOM   1915  CB  LEU R 167      97.358  92.454 100.338  1.00  0.00           C
ATOM   1916  CG  LEU R 167      98.383  91.550  99.648  1.00  0.00           C
ATOM   1917  CD1 LEU R 167      97.687  90.517  98.776  1.00  0.00           C
ATOM   1918  CD2 LEU R 167      99.361  92.375  98.826  1.00  0.00           C
ATOM   1919  CA  LEU R 173      96.437 105.339 105.463  1.00  0.00           C
ATOM   1920  C   LEU R 173      96.194 104.624 106.788  1.00  0.00           C
ATOM   1921  O   LEU R 173      96.044 105.267 107.835  1.00  0.00           O
ATOM   1922  N   LEU R 173      97.565 104.753 104.741  1.00  0.00           N
ATOM   1923  CB  LEU R 173      95.182 105.296 104.590  1.00  0.00           C
ATOM   1924  CG  LEU R 173      93.905 105.859 105.215  1.00  0.00           C
ATOM   1925  CD1 LEU R 173      94.020 107.362 105.406  1.00  0.00           C
ATOM   1926  CD2 LEU R 173      92.690 105.510 104.368  1.00  0.00           C
ATOM   1927  CA  LEU R 184      96.072 109.416 121.468  1.00  0.00           C
ATOM   1928  C   LEU R 184      96.096 108.559 122.732  1.00  0.00           C
ATOM   1929  O   LEU R 184      95.710 109.030 123.808  1.00  0.00           O
ATOM   1930  N   LEU R 184      97.237 109.169 120.614  1.00  0.00           N
ATOM   1931  CB  LEU R 184      94.769 109.193 120.697  1.00  0.00           C
ATOM   1932  CG  LEU R 184      94.407 110.220 119.621  1.00  0.00           C
ATOM   1933  CD1 LEU R 184      93.265 109.715 118.753  1.00  0.00           C
ATOM   1934  CD2 LEU R 184      94.053 111.557 120.255  1.00  0.00           C
ATOM   1935  CA  LEU R 185      96.574 106.400 123.773  1.00  0.00           C
ATOM   1936  C   LEU R 185      97.635 106.904 124.746  1.00  0.00           C
ATOM   1937  O   LEU R 185      97.478 106.767 125.965  1.00  0.00           O
ATOM   1938  N   LEU R 185      96.457 107.274 122.605  1.00  0.00           N
ATOM   1939  CB  LEU R 185      96.888 104.971 123.324  1.00  0.00           C
ATOM   1940  CG  LEU R 185      96.969 103.885 124.399  1.00  0.00           C
ATOM   1941  CD1 LEU R 185      95.624 103.719 125.090  1.00  0.00           C
ATOM   1942  CD2 LEU R 185      97.435 102.568 123.803  1.00  0.00           C
ATOM   1943  CA  LEU R 196      99.565 115.896 138.422  1.00  0.00           C
ATOM   1944  C   LEU R 196     101.001 116.380 138.589  1.00  0.00           C
ATOM   1945  O   LEU R 196     101.462 116.512 139.730  1.00  0.00           O
ATOM   1946  N   LEU R 196      98.952 116.292 137.158  1.00  0.00           N
ATOM   1947  CB  LEU R 196      99.520 114.373 138.569  1.00  0.00           C
ATOM   1948  CG  LEU R 196      98.122 113.771 138.726  1.00  0.00           C
ATOM   1949  CD1 LEU R 196      98.156 112.262 138.546  1.00  0.00           C
ATOM   1950  CD2 LEU R 196      97.528 114.140 140.078  1.00  0.00           C
ATOM   1951  CA  LEU R 212     104.239 113.850 140.519  1.00  0.00           C
ATOM   1952  C   LEU R 212     103.552 113.900 141.882  1.00  0.00           C
ATOM   1953  O   LEU R 212     103.598 112.933 142.646  1.00  0.00           O
ATOM   1954  N   LEU R 212     105.670 114.146 140.630  1.00  0.00           N
ATOM   1955  CB  LEU R 212     104.048 112.486 139.865  1.00  0.00           C
ATOM   1956  CG  LEU R 212     104.466 112.406 138.395  1.00  0.00           C
ATOM   1957  CD1 LEU R 212     104.399 110.975 137.895  1.00  0.00           C
ATOM   1958  CD2 LEU R 212     103.600 113.315 137.538  1.00  0.00           C
ATOM   1959  CA  LEU R 224     103.194 102.003 144.275  1.00  0.00           C
ATOM   1960  C   LEU R 224     102.251 101.481 143.196  1.00  0.00           C
ATOM   1961  O   LEU R 224     102.682 100.760 142.290  1.00  0.00           O
ATOM   1962  N   LEU R 224     102.914 103.400 144.592  1.00  0.00           N
ATOM   1963  CB  LEU R 224     103.093 101.150 145.539  1.00  0.00           C
ATOM   1964  CG  LEU R 224     103.348  99.650 145.382  1.00  0.00           C
ATOM   1965  CD1 LEU R 224     104.808  99.386 145.049  1.00  0.00           C
ATOM   1966  CD2 LEU R 224     102.936  98.904 146.639  1.00  0.00           C
ATOM   1967  CA  LEU R 240     105.933  89.204 125.634  1.00  0.00           C
ATOM   1968  C   LEU R 240     105.443  89.266 124.188  1.00  0.00           C
ATOM   1969  O   LEU R 240     105.563  88.277 123.452  1.00  0.00           O
ATOM   1970  N   LEU R 240     106.606  90.439 126.044  1.00  0.00           N
ATOM   1971  CB  LEU R 240     104.772  88.887 126.578  1.00  0.00           C
ATOM   1972  CG  LEU R 240     105.136  88.474 128.006  1.00  0.00           C
ATOM   1973  CD1 LEU R 240     103.886  88.347 128.863  1.00  0.00           C
ATOM   1974  CD2 LEU R 240     105.921  87.172 128.004  1.00  0.00           C
ATOM   1975  CA  LEU R 248     106.826  82.862 115.424  1.00  0.00           C
ATOM   1976  C   LEU R 248     107.295  83.312 114.045  1.00  0.00           C
ATOM   1977  O   LEU R 248     107.153  82.560 113.075  1.00  0.00           O
ATOM   1978  N   LEU R 248     107.659  83.416 116.488  1.00  0.00           N
ATOM   1979  CB  LEU R 248     105.361  83.239 115.639  1.00  0.00           C
ATOM   1980  CG  LEU R 248     104.677  82.633 116.868  1.00  0.00           C
ATOM   1981  CD1 LEU R 248     103.256  83.156 116.999  1.00  0.00           C
ATOM   1982  CD2 LEU R 248     104.697  81.115 116.813  1.00  0.00           C
ATOM   1983  CA  LEU R 251     109.799  79.710 113.018  1.00  0.00           C
ATOM   1984  C   LEU R 251     109.098  79.628 111.663  1.00  0.00           C
ATOM   1985  O   LEU R 251     109.185  78.602 110.977  1.00  0.00           O
ATOM   1986  N   LEU R 251     110.346  81.045 113.281  1.00  0.00           N
ATOM   1987  CB  LEU R 251     108.845  79.294 114.138  1.00  0.00           C
ATOM   1988  CG  LEU R 251     109.478  78.977 115.495  1.00  0.00           C
ATOM   1989  CD1 LEU R 251     108.407  78.706 116.542  1.00  0.00           C
ATOM   1990  CD2 LEU R 251     110.434  77.801 115.379  1.00  0.00           C
ATOM   1991  CA  LEU R 253     110.865  81.803 108.003  1.00  0.00           C
ATOM   1992  C   LEU R 253     111.702  80.542 107.815  1.00  0.00           C
ATOM   1993  O   LEU R 253     112.239  80.324 106.722  1.00  0.00           O
ATOM   1994  N   LEU R 253     109.827  81.640 109.023  1.00  0.00           N
ATOM   1995  CB  LEU R 253     111.775  82.988 108.331  1.00  0.00           C
ATOM   1996  CG  LEU R 253     111.194  84.403 108.278  1.00  0.00           C
ATOM   1997  CD1 LEU R 253     112.170  85.408 108.869  1.00  0.00           C
ATOM   1998  CD2 LEU R 253     110.836  84.780 106.851  1.00  0.00           C
ATOM   1999  CA  LEU R 258     113.353  80.205  99.217  1.00  0.00           C
ATOM   2000  C   LEU R 258     114.550  80.418 100.135  1.00  0.00           C
ATOM   2001  O   LEU R 258     115.693  80.477  99.667  1.00  0.00           O
ATOM   2002  N   LEU R 258     112.390  79.256  99.778  1.00  0.00           N
ATOM   2003  CB  LEU R 258     112.675  81.547  98.936  1.00  0.00           C
ATOM   2004  CG  LEU R 258     111.577  81.624  97.881  1.00  0.00           C
ATOM   2005  CD1 LEU R 258     110.914  82.987  97.907  1.00  0.00           C
ATOM   2006  CD2 LEU R 258     112.220  81.397  96.532  1.00  0.00           C
ATOM   2007  CA  LEU R 259     115.366  80.830 102.401  1.00  0.00           C
ATOM   2008  C   LEU R 259     116.336  79.659 102.523  1.00  0.00           C
ATOM   2009  O   LEU R 259     117.550  79.863 102.640  1.00  0.00           O
ATOM   2010  N   LEU R 259     114.299  80.557 101.440  1.00  0.00           N
ATOM   2011  CB  LEU R 259     114.756  81.194 103.750  1.00  0.00           C
ATOM   2012  CG  LEU R 259     114.049  82.553 103.706  1.00  0.00           C
ATOM   2013  CD1 LEU R 259     113.555  82.937 105.073  1.00  0.00           C
ATOM   2014  CD2 LEU R 259     114.956  83.646 103.146  1.00  0.00           C
ATOM   2015  CA  LEU R 269     118.413  84.516 106.769  1.00  0.00           C
ATOM   2016  C   LEU R 269     119.106  84.577 108.126  1.00  0.00           C
ATOM   2017  O   LEU R 269     118.526  85.050 109.111  1.00  0.00           O
ATOM   2018  N   LEU R 269     119.334  84.867 105.688  1.00  0.00           N
ATOM   2019  CB  LEU R 269     117.821  83.127 106.524  1.00  0.00           C
ATOM   2020  CG  LEU R 269     116.931  82.521 107.617  1.00  0.00           C
ATOM   2021  CD1 LEU R 269     115.781  83.446 107.998  1.00  0.00           C
ATOM   2022  CD2 LEU R 269     116.403  81.164 107.177  1.00  0.00           C
ATOM   2023  CA  LEU R 275     119.503  91.375 113.614  1.00  0.00           C
ATOM   2024  C   LEU R 275     118.369  91.359 114.636  1.00  0.00           C
ATOM   2025  O   LEU R 275     118.296  92.235 115.512  1.00  0.00           O
ATOM   2026  N   LEU R 275     120.085  90.044 113.424  1.00  0.00           N
ATOM   2027  CB  LEU R 275     119.002  91.913 112.273  1.00  0.00           C
ATOM   2028  CG  LEU R 275     118.496  93.354 112.262  1.00  0.00           C
ATOM   2029  CD1 LEU R 275     119.613  94.307 112.630  1.00  0.00           C
ATOM   2030  CD2 LEU R 275     117.909  93.705 110.903  1.00  0.00           C
ATOM   2031  CA  LEU R 277     118.451  88.778 118.320  1.00  0.00           C
ATOM   2032  C   LEU R 277     119.114  90.016 118.921  1.00  0.00           C
ATOM   2033  O   LEU R 277     119.003  90.250 120.129  1.00  0.00           O
ATOM   2034  N   LEU R 277     117.820  89.055 117.027  1.00  0.00           N
ATOM   2035  CB  LEU R 277     119.466  87.642 118.189  1.00  0.00           C
ATOM   2036  CG  LEU R 277     118.921  86.251 117.858  1.00  0.00           C
ATOM   2037  CD1 LEU R 277     120.061  85.270 117.629  1.00  0.00           C
ATOM   2038  CD2 LEU R 277     117.996  85.758 118.959  1.00  0.00           C
ATOM   2039  CA  LEU R 295     110.323  97.887 141.777  1.00  0.00           C
ATOM   2040  C   LEU R 295     110.834  97.441 143.148  1.00  0.00           C
ATOM   2041  O   LEU R 295     110.083  97.476 144.134  1.00  0.00           O
ATOM   2042  N   LEU R 295     111.294  98.723 141.062  1.00  0.00           N
ATOM   2043  CB  LEU R 295     109.949  96.664 140.945  1.00  0.00           C
ATOM   2044  CG  LEU R 295     109.034  96.891 139.748  1.00  0.00           C
ATOM   2045  CD1 LEU R 295     108.796  95.570 139.061  1.00  0.00           C
ATOM   2046  CD2 LEU R 295     107.728  97.528 140.179  1.00  0.00           C
ATOM   2047  CA  LEU R 299     108.390  97.648 147.687  1.00  0.00           C
ATOM   2048  C   LEU R 299     109.328  96.855 148.586  1.00  0.00           C
ATOM   2049  O   LEU R 299     109.072  96.769 149.794  1.00  0.00           O
ATOM   2050  N   LEU R 299     109.066  98.522 146.732  1.00  0.00           N
ATOM   2051  CB  LEU R 299     107.421  96.693 146.957  1.00  0.00           C
ATOM   2052  CG  LEU R 299     107.851  95.773 145.811  1.00  0.00           C
ATOM   2053  CD1 LEU R 299     108.129  94.358 146.301  1.00  0.00           C
ATOM   2054  CD2 LEU R 299     106.804  95.769 144.707  1.00  0.00           C
ATOM   2055  CA  LEU R 309     122.730 106.298 143.574  1.00  0.00           C
ATOM   2056  C   LEU R 309     123.404 106.352 142.208  1.00  0.00           C
ATOM   2057  O   LEU R 309     122.754 106.650 141.191  1.00  0.00           O
ATOM   2058  N   LEU R 309     123.192 105.140 144.334  1.00  0.00           N
ATOM   2059  CB  LEU R 309     123.030 107.572 144.366  1.00  0.00           C
ATOM   2060  CG  LEU R 309     122.528 108.940 143.903  1.00  0.00           C
ATOM   2061  CD1 LEU R 309     121.023 109.012 143.977  1.00  0.00           C
ATOM   2062  CD2 LEU R 309     123.163 110.047 144.732  1.00  0.00           C
ATOM   2063  CA  LEU R 318     121.231 102.768 129.957  1.00  0.00           C
ATOM   2064  C   LEU R 318     119.856 102.783 129.291  1.00  0.00           C
ATOM   2065  O   LEU R 318     119.729 102.464 128.096  1.00  0.00           O
ATOM   2066  N   LEU R 318     121.404 103.896 130.877  1.00  0.00           N
ATOM   2067  CB  LEU R 318     121.444 101.446 130.693  1.00  0.00           C
ATOM   2068  CG  LEU R 318     122.869 101.096 131.120  1.00  0.00           C
ATOM   2069  CD1 LEU R 318     122.858  99.882 132.034  1.00  0.00           C
ATOM   2070  CD2 LEU R 318     123.755 100.856 129.908  1.00  0.00           C
ATOM   2071  CA  LEU R 325     120.948 103.443 119.878  1.00  0.00           C
ATOM   2072  C   LEU R 325     119.889 103.057 118.856  1.00  0.00           C
ATOM   2073  O   LEU R 325     120.242 102.460 117.832  1.00  0.00           O
ATOM   2074  N   LEU R 325     120.505 104.479 120.805  1.00  0.00           N
ATOM   2075  CB  LEU R 325     121.390 102.183 120.632  1.00  0.00           C
ATOM   2076  CG  LEU R 325     122.659 102.260 121.484  1.00  0.00           C
ATOM   2077  CD1 LEU R 325     122.857 100.970 122.265  1.00  0.00           C
ATOM   2078  CD2 LEU R 325     123.869 102.557 120.615  1.00  0.00           C
ATOM   2079  CA  LEU R 329     119.573  99.744 115.143  1.00  0.00           C
ATOM   2080  C   LEU R 329     118.446  99.657 114.121  1.00  0.00           C
ATOM   2081  O   LEU R 329     118.235  98.590 113.532  1.00  0.00           O
ATOM   2082  N   LEU R 329     120.139 101.086 115.229  1.00  0.00           N
ATOM   2083  CB  LEU R 329     119.074  99.297 116.516  1.00  0.00           C
ATOM   2084  CG  LEU R 329     120.153  99.037 117.566  1.00  0.00           C
ATOM   2085  CD1 LEU R 329     119.518  98.754 118.914  1.00  0.00           C
ATOM   2086  CD2 LEU R 329     121.046  97.883 117.139  1.00  0.00           C
ATOM   2087  CA  LEU R 333     120.570  98.721 109.186  1.00  0.00           C
ATOM   2088  C   LEU R 333     119.486  98.164 108.273  1.00  0.00           C
ATOM   2089  O   LEU R 333     119.591  97.001 107.868  1.00  0.00           O
ATOM   2090  N   LEU R 333     120.424 100.142 109.463  1.00  0.00           N
ATOM   2091  CB  LEU R 333     120.590  97.919 110.498  1.00  0.00           C
ATOM   2092  CG  LEU R 333     121.870  98.061 111.329  1.00  0.00           C
ATOM   2093  CD1 LEU R 333     121.753  97.352 112.665  1.00  0.00           C
ATOM   2094  CD2 LEU R 333     123.070  97.542 110.551  1.00  0.00           C
ATOM   2095  CA  ILE R  58     133.042 109.224 139.321  1.00  0.00           C
ATOM   2096  C   ILE R  58     132.005 110.216 138.783  1.00  0.00           C
ATOM   2097  O   ILE R  58     131.389 109.899 137.751  1.00  0.00           O
ATOM   2098  N   ILE R  58     134.315 109.811 139.760  1.00  0.00           N
ATOM   2099  CB  ILE R  58     132.504 108.262 140.394  1.00  0.00           C
ATOM   2100  CG2 ILE R  58     132.498 108.820 141.826  1.00  0.00           C
ATOM   2101  CG1 ILE R  58     131.192 107.581 139.973  1.00  0.00           C
ATOM   2102  CD1 ILE R  58     130.795 106.430 140.870  1.00  0.00           C
ATOM   2103  CA  ILE R  61     132.842 110.122 134.062  1.00  0.00           C
ATOM   2104  C   ILE R  61     131.346 109.878 133.836  1.00  0.00           C
ATOM   2105  O   ILE R  61     130.929 109.616 132.703  1.00  0.00           O
ATOM   2106  N   ILE R  61     133.062 111.181 135.047  1.00  0.00           N
ATOM   2107  CB  ILE R  61     133.623 108.835 134.418  1.00  0.00           C
ATOM   2108  CG2 ILE R  61     135.114 109.131 134.512  1.00  0.00           C
ATOM   2109  CG1 ILE R  61     133.143 108.158 135.701  1.00  0.00           C
ATOM   2110  CD1 ILE R  61     133.741 106.786 135.927  1.00  0.00           C
ATOM   2111  CA  ILE R  62     129.073 109.771 134.725  1.00  0.00           C
ATOM   2112  C   ILE R  62     128.463 110.875 133.858  1.00  0.00           C
ATOM   2113  O   ILE R  62     127.704 110.593 132.917  1.00  0.00           O
ATOM   2114  N   ILE R  62     130.519 109.964 134.892  1.00  0.00           N
ATOM   2115  CB  ILE R  62     128.373 109.656 136.094  1.00  0.00           C
ATOM   2116  CG2 ILE R  62     126.860 109.747 135.958  1.00  0.00           C
ATOM   2117  CG1 ILE R  62     128.764 108.347 136.786  1.00  0.00           C
ATOM   2118  CD1 ILE R  62     128.392 107.105 136.001  1.00  0.00           C
ATOM   2119  CA  ILE R  84     112.658 111.209 106.178  1.00  0.00           C
ATOM   2120  C   ILE R  84     111.903 112.455 105.696  1.00  0.00           C
ATOM   2121  O   ILE R  84     111.008 112.357 104.847  1.00  0.00           O
ATOM   2122  N   ILE R  84     114.071 111.513 106.432  1.00  0.00           N
ATOM   2123  CB  ILE R  84     111.999 110.562 107.414  1.00  0.00           C
ATOM   2124  CG2 ILE R  84     110.579 110.105 107.110  1.00  0.00           C
ATOM   2125  CG1 ILE R  84     112.783 109.325 107.855  1.00  0.00           C
ATOM   2126  CD1 ILE R  84     112.857 108.228 106.811  1.00  0.00           C
ATOM   2127  CA  ILE R  85     111.583 114.878 105.804  1.00  0.00           C
ATOM   2128  C   ILE R  85     111.874 115.194 104.336  1.00  0.00           C
ATOM   2129  O   ILE R  85     110.959 115.533 103.574  1.00  0.00           O
ATOM   2130  N   ILE R  85     112.239 113.637 106.230  1.00  0.00           N
ATOM   2131  CB  ILE R  85     111.973 116.047 106.736  1.00  0.00           C
ATOM   2132  CG2 ILE R  85     111.696 117.410 106.099  1.00  0.00           C
ATOM   2133  CG1 ILE R  85     111.243 115.936 108.078  1.00  0.00           C
ATOM   2134  CD1 ILE R  85     111.607 117.029 109.059  1.00  0.00           C
ATOM   2135  CA  ILE R  96     106.181 106.383 108.668  1.00  0.00           C
ATOM   2136  C   ILE R  96     106.460 105.940 110.105  1.00  0.00           C
ATOM   2137  O   ILE R  96     106.549 106.769 111.025  1.00  0.00           O
ATOM   2138  N   ILE R  96     107.056 105.680 107.729  1.00  0.00           N
ATOM   2139  CB  ILE R  96     104.705 106.175 108.277  1.00  0.00           C
ATOM   2140  CG2 ILE R  96     103.769 106.752 109.323  1.00  0.00           C
ATOM   2141  CG1 ILE R  96     104.418 106.842 106.931  1.00  0.00           C
ATOM   2142  CD1 ILE R  96     103.050 106.523 106.369  1.00  0.00           C
ATOM   2143  CA  ILE R  98     110.659 105.044 111.549  1.00  0.00           C
ATOM   2144  C   ILE R  98     110.608 106.540 111.865  1.00  0.00           C
ATOM   2145  O   ILE R  98     111.309 107.020 112.765  1.00  0.00           O
ATOM   2146  N   ILE R  98     109.322 104.528 111.230  1.00  0.00           N
ATOM   2147  CB  ILE R  98     111.653 104.718 110.413  1.00  0.00           C
ATOM   2148  CG2 ILE R  98     113.049 105.250 110.708  1.00  0.00           C
ATOM   2149  CG1 ILE R  98     111.751 103.206 110.206  1.00  0.00           C
ATOM   2150  CD1 ILE R  98     112.533 102.805 108.975  1.00  0.00           C
ATOM   2151  CA  ILE R 133     106.319 120.125 130.410  1.00  0.00           C
ATOM   2152  C   ILE R 133     107.354 119.010 130.243  1.00  0.00           C
ATOM   2153  O   ILE R 133     107.138 118.085 129.454  1.00  0.00           O
ATOM   2154  N   ILE R 133     106.158 120.485 131.820  1.00  0.00           N
ATOM   2155  CB  ILE R 133     106.602 121.356 129.516  1.00  0.00           C
ATOM   2156  CG2 ILE R 133     105.424 122.327 129.566  1.00  0.00           C
ATOM   2157  CG1 ILE R 133     107.908 122.083 129.837  1.00  0.00           C
ATOM   2158  CD1 ILE R 133     108.239 123.200 128.869  1.00  0.00           C
ATOM   2159  CA  ILE R 135     107.676 115.429 132.873  1.00  0.00           C
ATOM   2160  C   ILE R 135     106.692 114.858 131.853  1.00  0.00           C
ATOM   2161  O   ILE R 135     106.733 113.657 131.531  1.00  0.00           O
ATOM   2162  N   ILE R 135     108.261 116.687 132.392  1.00  0.00           N
ATOM   2163  CB  ILE R 135     107.008 115.625 134.248  1.00  0.00           C
ATOM   2164  CG2 ILE R 135     106.112 114.447 134.616  1.00  0.00           C
ATOM   2165  CG1 ILE R 135     108.049 115.838 135.345  1.00  0.00           C
ATOM   2166  CD1 ILE R 135     107.430 116.205 136.673  1.00  0.00           C
ATOM   2167  CA  ILE R 137     107.114 115.003 127.337  1.00  0.00           C
ATOM   2168  C   ILE R 137     107.863 113.697 127.573  1.00  0.00           C
ATOM   2169  O   ILE R 137     107.784 112.778 126.747  1.00  0.00           O
ATOM   2170  N   ILE R 137     106.424 115.439 128.550  1.00  0.00           N
ATOM   2171  CB  ILE R 137     108.041 116.120 126.811  1.00  0.00           C
ATOM   2172  CG2 ILE R 137     108.970 115.624 125.707  1.00  0.00           C
ATOM   2173  CG1 ILE R 137     107.222 117.325 126.337  1.00  0.00           C
ATOM   2174  CD1 ILE R 137     108.064 118.523 125.954  1.00  0.00           C
ATOM   2175  CA  ILE R 146     107.684 101.711 123.364  1.00  0.00           C
ATOM   2176  C   ILE R 146     106.522 101.115 122.567  1.00  0.00           C
ATOM   2177  O   ILE R 146     106.646 100.029 121.976  1.00  0.00           O
ATOM   2178  N   ILE R 146     107.823 103.143 123.089  1.00  0.00           N
ATOM   2179  CB  ILE R 146     107.527 101.477 124.880  1.00  0.00           C
ATOM   2180  CG2 ILE R 146     107.235 100.019 125.187  1.00  0.00           C
ATOM   2181  CG1 ILE R 146     108.795 101.906 125.620  1.00  0.00           C
ATOM   2182  CD1 ILE R 146     108.651 101.907 127.126  1.00  0.00           C
ATOM   2183  CA  ILE R 158     101.645  90.143 110.206  1.00  0.00           C
ATOM   2184  C   ILE R 158     102.181  90.076 108.776  1.00  0.00           C
ATOM   2185  O   ILE R 158     101.694  89.288 107.952  1.00  0.00           O
ATOM   2186  N   ILE R 158     102.741  90.312 111.159  1.00  0.00           N
ATOM   2187  CB  ILE R 158     100.616  91.278 110.396  1.00  0.00           C
ATOM   2188  CG2 ILE R 158      99.572  91.305 109.284  1.00  0.00           C
ATOM   2189  CG1 ILE R 158      99.911  91.129 111.746  1.00  0.00           C
ATOM   2190  CD1 ILE R 158      98.942  92.250 112.058  1.00  0.00           C
ATOM   2191  CA  ILE R 177      95.406 105.814 111.619  1.00  0.00           C
ATOM   2192  C   ILE R 177      95.882 105.127 112.899  1.00  0.00           C
ATOM   2193  O   ILE R 177      95.601 105.591 114.014  1.00  0.00           O
ATOM   2194  N   ILE R 177      96.506 105.948 110.655  1.00  0.00           N
ATOM   2195  CB  ILE R 177      94.219 105.066 110.980  1.00  0.00           C
ATOM   2196  CG2 ILE R 177      93.173 104.685 112.022  1.00  0.00           C
ATOM   2197  CG1 ILE R 177      93.585 105.910 109.871  1.00  0.00           C
ATOM   2198  CD1 ILE R 177      92.510 105.185 109.093  1.00  0.00           C
ATOM   2199  CA  ILE R 178      97.217 103.323 113.894  1.00  0.00           C
ATOM   2200  C   ILE R 178      98.169 104.222 114.683  1.00  0.00           C
ATOM   2201  O   ILE R 178      98.139 104.236 115.921  1.00  0.00           O
ATOM   2202  N   ILE R 178      96.639 104.032 112.749  1.00  0.00           N
ATOM   2203  CB  ILE R 178      97.902 102.022 113.426  1.00  0.00           C
ATOM   2204  CG2 ILE R 178      98.711 101.369 114.541  1.00  0.00           C
ATOM   2205  CG1 ILE R 178      96.861 101.028 112.910  1.00  0.00           C
ATOM   2206  CD1 ILE R 178      97.460  99.837 112.195  1.00  0.00           C
ATOM   2207  CA  ILE R 180      97.328 108.557 115.601  1.00  0.00           C
ATOM   2208  C   ILE R 180      96.674 107.903 116.815  1.00  0.00           C
ATOM   2209  O   ILE R 180      96.584 108.518 117.885  1.00  0.00           O
ATOM   2210  N   ILE R 180      98.148 107.587 114.869  1.00  0.00           N
ATOM   2211  CB  ILE R 180      96.319 109.260 114.659  1.00  0.00           C
ATOM   2212  CG2 ILE R 180      94.994 109.618 115.341  1.00  0.00           C
ATOM   2213  CG1 ILE R 180      96.958 110.504 114.013  1.00  0.00           C
ATOM   2214  CD1 ILE R 180      97.581 110.345 112.666  1.00  0.00           C
ATOM   2215  CA  ILE R 182      99.118 105.304 119.538  1.00  0.00           C
ATOM   2216  C   ILE R 182      99.393 106.618 120.267  1.00  0.00           C
ATOM   2217  O   ILE R 182      99.530 106.649 121.501  1.00  0.00           O
ATOM   2218  N   ILE R 182      98.039 105.463 118.558  1.00  0.00           N
ATOM   2219  CB  ILE R 182     100.398 104.802 118.840  1.00  0.00           C
ATOM   2220  CG2 ILE R 182     101.591 104.804 119.791  1.00  0.00           C
ATOM   2221  CG1 ILE R 182     100.217 103.412 118.248  1.00  0.00           C
ATOM   2222  CD1 ILE R 182     101.357 103.048 117.339  1.00  0.00           C
ATOM   2223  CA  ILE R 191      97.241 114.829 130.326  1.00  0.00           C
ATOM   2224  C   ILE R 191      97.322 114.562 131.829  1.00  0.00           C
ATOM   2225  O   ILE R 191      97.281 115.500 132.638  1.00  0.00           O
ATOM   2226  N   ILE R 191      98.127 113.927 129.591  1.00  0.00           N
ATOM   2227  CB  ILE R 191      95.801 114.714 129.780  1.00  0.00           C
ATOM   2228  CG2 ILE R 191      94.798 115.517 130.603  1.00  0.00           C
ATOM   2229  CG1 ILE R 191      95.744 115.192 128.327  1.00  0.00           C
ATOM   2230  CD1 ILE R 191      94.424 114.914 127.643  1.00  0.00           C
ATOM   2231  CA  ILE R 194     100.192 117.768 132.966  1.00  0.00           C
ATOM   2232  C   ILE R 194      99.398 118.174 134.205  1.00  0.00           C
ATOM   2233  O   ILE R 194      99.710 119.176 134.860  1.00  0.00           O
ATOM   2234  N   ILE R 194     100.371 116.318 132.934  1.00  0.00           N
ATOM   2235  CB  ILE R 194      99.529 118.259 131.660  1.00  0.00           C
ATOM   2236  CG2 ILE R 194      99.140 119.732 131.733  1.00  0.00           C
ATOM   2237  CG1 ILE R 194     100.461 118.041 130.468  1.00  0.00           C
ATOM   2238  CD1 ILE R 194      99.819 118.328 129.127  1.00  0.00           C
ATOM   2239  CA  ILE R 208     113.016 122.013 145.963  1.00  0.00           C
ATOM   2240  C   ILE R 208     113.074 120.786 145.057  1.00  0.00           C
ATOM   2241  O   ILE R 208     114.101 120.532 144.417  1.00  0.00           O
ATOM   2242  N   ILE R 208     114.262 122.057 146.716  1.00  0.00           N
ATOM   2243  CB  ILE R 208     112.764 123.303 145.145  1.00  0.00           C
ATOM   2244  CG2 ILE R 208     111.375 123.312 144.636  1.00  0.00           C
ATOM   2245  CG1 ILE R 208     112.878 124.617 145.953  1.00  0.00           C
ATOM   2246  CD1 ILE R 208     114.279 125.233 146.173  1.00  0.00           C
ATOM   2247  CA  ILE R 228     102.939  98.678 139.051  1.00  0.00           C
ATOM   2248  C   ILE R 228     102.204  98.780 137.718  1.00  0.00           C
ATOM   2249  O   ILE R 228     102.476  98.002 136.796  1.00  0.00           O
ATOM   2250  N   ILE R 228     103.294 100.008 139.546  1.00  0.00           N
ATOM   2251  CB  ILE R 228     102.121  97.892 140.099  1.00  0.00           C
ATOM   2252  CG2 ILE R 228     101.700  96.524 139.575  1.00  0.00           C
ATOM   2253  CG1 ILE R 228     102.913  97.708 141.394  1.00  0.00           C
ATOM   2254  CD1 ILE R 228     104.192  96.930 141.223  1.00  0.00           C
ATOM   2255  CA  ILE R 232     103.186  96.076 133.677  1.00  0.00           C
ATOM   2256  C   ILE R 232     102.864  96.481 132.244  1.00  0.00           C
ATOM   2257  O   ILE R 232     103.304  95.809 131.302  1.00  0.00           O
ATOM   2258  N   ILE R 232     103.884  97.153 134.381  1.00  0.00           N
ATOM   2259  CB  ILE R 232     101.913  95.652 134.437  1.00  0.00           C
ATOM   2260  CG2 ILE R 232     101.055  94.734 133.577  1.00  0.00           C
ATOM   2261  CG1 ILE R 232     102.255  94.980 135.771  1.00  0.00           C
ATOM   2262  CD1 ILE R 232     103.038  93.706 135.645  1.00  0.00           C
ATOM   2263  CA  ILE R 237     103.011  93.350 127.539  1.00  0.00           C
ATOM   2264  C   ILE R 237     103.914  93.576 126.317  1.00  0.00           C
ATOM   2265  O   ILE R 237     103.905  92.699 125.434  1.00  0.00           O
ATOM   2266  N   ILE R 237     103.733  93.518 128.801  1.00  0.00           N
ATOM   2267  CB  ILE R 237     101.745  94.231 127.510  1.00  0.00           C
ATOM   2268  CG2 ILE R 237     100.986  94.058 126.208  1.00  0.00           C
ATOM   2269  CG1 ILE R 237     100.834  93.895 128.692  1.00  0.00           C
ATOM   2270  CD1 ILE R 237     100.385  92.450 128.729  1.00  0.00           C
ATOM   2271  CA  ILE R 241     104.493  90.560 122.360  1.00  0.00           C
ATOM   2272  C   ILE R 241     105.687  90.471 121.409  1.00  0.00           C
ATOM   2273  O   ILE R 241     105.620  89.776 120.389  1.00  0.00           O
ATOM   2274  N   ILE R 241     104.918  90.422 123.755  1.00  0.00           N
ATOM   2275  CB  ILE R 241     103.674  91.852 122.159  1.00  0.00           C
ATOM   2276  CG2 ILE R 241     103.506  92.192 120.687  1.00  0.00           C
ATOM   2277  CG1 ILE R 241     102.300  91.720 122.824  1.00  0.00           C
ATOM   2278  CD1 ILE R 241     101.425  92.947 122.672  1.00  0.00           C
ATOM   2279  CA  ILE R 242     107.983  91.079 120.872  1.00  0.00           C
ATOM   2280  C   ILE R 242     108.606  89.681 120.821  1.00  0.00           C
ATOM   2281  O   ILE R 242     108.993  89.213 119.737  1.00  0.00           O
ATOM   2282  N   ILE R 242     106.809  91.117 121.748  1.00  0.00           N
ATOM   2283  CB  ILE R 242     108.986  92.164 121.326  1.00  0.00           C
ATOM   2284  CG2 ILE R 242     110.402  91.911 120.835  1.00  0.00           C
ATOM   2285  CG1 ILE R 242     108.488  93.558 120.927  1.00  0.00           C
ATOM   2286  CD1 ILE R 242     109.382  94.684 121.398  1.00  0.00           C
ATOM   2287  CA  ILE R 243     109.104  87.576 121.955  1.00  0.00           C
ATOM   2288  C   ILE R 243     108.224  86.650 121.124  1.00  0.00           C
ATOM   2289  O   ILE R 243     108.733  85.902 120.282  1.00  0.00           O
ATOM   2290  N   ILE R 243     108.582  88.945 121.939  1.00  0.00           N
ATOM   2291  CB  ILE R 243     109.272  87.055 123.397  1.00  0.00           C
ATOM   2292  CG2 ILE R 243     109.684  85.588 123.407  1.00  0.00           C
ATOM   2293  CG1 ILE R 243     110.296  87.886 124.169  1.00  0.00           C
ATOM   2294  CD1 ILE R 243     111.670  87.877 123.554  1.00  0.00           C
ATOM   2295  CA  ILE R 250     111.691  83.034 112.760  1.00  0.00           C
ATOM   2296  C   ILE R 250     111.258  81.598 112.465  1.00  0.00           C
ATOM   2297  O   ILE R 250     111.748  80.980 111.509  1.00  0.00           O
ATOM   2298  N   ILE R 250     110.537  83.864 113.107  1.00  0.00           N
ATOM   2299  CB  ILE R 250     112.760  83.107 113.871  1.00  0.00           C
ATOM   2300  CG2 ILE R 250     113.931  82.176 113.587  1.00  0.00           C
ATOM   2301  CG1 ILE R 250     113.278  84.539 114.022  1.00  0.00           C
ATOM   2302  CD1 ILE R 250     113.930  85.091 112.772  1.00  0.00           C
ATOM   2303  CA  ILE R 272     118.114  88.622 109.634  1.00  0.00           C
ATOM   2304  C   ILE R 272     117.871  88.135 111.062  1.00  0.00           C
ATOM   2305  O   ILE R 272     117.407  88.892 111.931  1.00  0.00           O
ATOM   2306  N   ILE R 272     119.403  88.129 109.135  1.00  0.00           N
ATOM   2307  CB  ILE R 272     116.984  88.190 108.677  1.00  0.00           C
ATOM   2308  CG2 ILE R 272     115.605  88.451 109.275  1.00  0.00           C
ATOM   2309  CG1 ILE R 272     117.123  88.899 107.329  1.00  0.00           C
ATOM   2310  CD1 ILE R 272     116.054  88.520 106.328  1.00  0.00           C
ATOM   2311  CA  ILE R 290     116.026  99.931 135.882  1.00  0.00           C
ATOM   2312  C   ILE R 290     114.604  99.648 136.361  1.00  0.00           C
ATOM   2313  O   ILE R 290     114.209 100.094 137.443  1.00  0.00           O
ATOM   2314  N   ILE R 290     116.586  98.763 135.209  1.00  0.00           N
ATOM   2315  CB  ILE R 290     116.124 101.182 134.980  1.00  0.00           C
ATOM   2316  CG2 ILE R 290     115.388 101.011 133.643  1.00  0.00           C
ATOM   2317  CG1 ILE R 290     115.696 102.443 135.745  1.00  0.00           C
ATOM   2318  CD1 ILE R 290     116.589 102.795 136.911  1.00  0.00           C
ATOM   2319  CA  ILE R 292     113.606  95.766 138.521  1.00  0.00           C
ATOM   2320  C   ILE R 292     114.107  96.586 139.712  1.00  0.00           C
ATOM   2321  O   ILE R 292     113.612  96.428 140.834  1.00  0.00           O
ATOM   2322  N   ILE R 292     113.477  96.601 137.323  1.00  0.00           N
ATOM   2323  CB  ILE R 292     114.501  94.538 138.246  1.00  0.00           C
ATOM   2324  CG2 ILE R 292     114.866  93.781 139.522  1.00  0.00           C
ATOM   2325  CG1 ILE R 292     113.817  93.579 137.275  1.00  0.00           C
ATOM   2326  CD1 ILE R 292     114.717  92.461 136.825  1.00  0.00           C
ATOM   2327  CA  ILE R 294     112.667 100.750 140.787  1.00  0.00           C
ATOM   2328  C   ILE R 294     111.641  99.923 141.557  1.00  0.00           C
ATOM   2329  O   ILE R 294     111.161 100.358 142.609  1.00  0.00           O
ATOM   2330  N   ILE R 294     113.773  99.914 140.317  1.00  0.00           N
ATOM   2331  CB  ILE R 294     112.038 101.529 139.611  1.00  0.00           C
ATOM   2332  CG2 ILE R 294     110.729 102.208 140.005  1.00  0.00           C
ATOM   2333  CG1 ILE R 294     113.020 102.583 139.093  1.00  0.00           C
ATOM   2334  CD1 ILE R 294     112.546 103.309 137.855  1.00  0.00           C
ATOM   2335  CA  ILE R 316     118.658 105.422 133.840  1.00  0.00           C
ATOM   2336  C   ILE R 316     119.377 105.811 132.550  1.00  0.00           C
ATOM   2337  O   ILE R 316     118.754 105.946 131.484  1.00  0.00           O
ATOM   2338  N   ILE R 316     119.433 104.416 134.571  1.00  0.00           N
ATOM   2339  CB  ILE R 316     118.384 106.647 134.737  1.00  0.00           C
ATOM   2340  CG2 ILE R 316     117.706 107.766 133.963  1.00  0.00           C
ATOM   2341  CG1 ILE R 316     117.521 106.257 135.936  1.00  0.00           C
ATOM   2342  CD1 ILE R 316     117.219 107.407 136.863  1.00  0.00           C
ATOM   2343  CA  ILE R 328     121.489 102.967 114.457  1.00  0.00           C
ATOM   2344  C   ILE R 328     120.928 101.561 114.264  1.00  0.00           C
ATOM   2345  O   ILE R 328     121.165 100.917 113.235  1.00  0.00           O
ATOM   2346  N   ILE R 328     120.498 103.824 115.100  1.00  0.00           N
ATOM   2347  CB  ILE R 328     122.789 102.966 115.286  1.00  0.00           C
ATOM   2348  CG2 ILE R 328     123.851 102.067 114.658  1.00  0.00           C
ATOM   2349  CG1 ILE R 328     123.334 104.390 115.416  1.00  0.00           C
ATOM   2350  CD1 ILE R 328     124.605 104.492 116.237  1.00  0.00           C
ATOM   2351  CA  HIS R 162      99.874  86.449 107.302  1.00  0.00           C
ATOM   2352  C   HIS R 162     100.016  87.298 106.042  1.00  0.00           C
ATOM   2353  O   HIS R 162      99.629  88.475 106.031  1.00  0.00           O
ATOM   2354  N   HIS R 162     101.170  86.315 107.968  1.00  0.00           N
ATOM   2355  CB  HIS R 162      98.833  87.044 108.247  1.00  0.00           C
ATOM   2356  CG  HIS R 162      98.620  86.238 109.489  1.00  0.00           C
ATOM   2357  ND1 HIS R 162      97.752  85.169 109.542  1.00  0.00           N
ATOM   2358  CE1 HIS R 162      97.770  84.649 110.756  1.00  0.00           C
ATOM   2359  NE2 HIS R 162      98.620  85.341 111.493  1.00  0.00           N
ATOM   2360  CD2 HIS R 162      99.166  86.340 110.724  1.00  0.00           C
ATOM   2361  CA  HIS R 291     112.502  98.458 136.044  1.00  0.00           C
ATOM   2362  C   HIS R 291     112.562  97.584 137.294  1.00  0.00           C
ATOM   2363  O   HIS R 291     111.809  97.815 138.252  1.00  0.00           O
ATOM   2364  N   HIS R 291     113.836  98.859 135.601  1.00  0.00           N
ATOM   2365  CB  HIS R 291     111.752  97.763 134.907  1.00  0.00           C
ATOM   2366  CG  HIS R 291     111.143  98.716 133.925  1.00  0.00           C
ATOM   2367  ND1 HIS R 291     109.929  99.332 134.146  1.00  0.00           N
ATOM   2368  CE1 HIS R 291     109.641 100.116 133.123  1.00  0.00           C
ATOM   2369  NE2 HIS R 291     110.627 100.036 132.248  1.00  0.00           N
ATOM   2370  CD2 HIS R 291     111.580  99.170 132.727  1.00  0.00           C
ATOM   2371  CA  HIS R 304     120.091 105.501 150.120  1.00  0.00           C
ATOM   2372  C   HIS R 304     121.619 105.491 150.222  1.00  0.00           C
ATOM   2373  O   HIS R 304     122.219 106.110 151.108  1.00  0.00           O
ATOM   2374  N   HIS R 304     119.497 104.350 150.792  1.00  0.00           N
ATOM   2375  CB  HIS R 304     119.457 106.801 150.655  1.00  0.00           C
ATOM   2376  CG  HIS R 304     119.561 106.983 152.140  1.00  0.00           C
ATOM   2377  ND1 HIS R 304     120.583 107.691 152.735  1.00  0.00           N
ATOM   2378  CE1 HIS R 304     120.415 107.687 154.045  1.00  0.00           C
ATOM   2379  NE2 HIS R 304     119.320 107.001 154.322  1.00  0.00           N
ATOM   2380  CD2 HIS R 304     118.767 106.551 153.148  1.00  0.00           C
END
