# Supplementary material for: Development and Biological Characterization of Fluorescent Dynorphins for the Visualization of Kappa Opioid Receptors
Source: J Med Chem. 2026 Jun 5;69(12):14098–113. doi: 10.1021/acs.jmedchem.5c03072 (PMC13312453; doi:10.1021/acs.jmedchem.5c03072)
Supplement: Supplementary file 2 [file jm5c03072_si_002.csv]

Compound	SMILE																																											KOR Ki (nM)	MOR Ki (nM)	DOR Ki (nM)
1	CC(C)C[C@H](NC(=O)[C@H](Cc1ccccc1)NC(=O)[C@@H]1CCCN1C(=O)CNC(=O)[C@@H](N)Cc1ccc(OCCn2cc(nn2)CNC(=O)CCCCC[N+]=2c3ccc(cc3C(C)(C)C=2\C=C\C=C2/N(C)c3ccc(cc3C2(C)C)S([O-])(=O)=O)S(=O)(=O)O)cc1)C(=O)N[C@@H](CCCNC(=N)N)C(=O)N[C@@H](CCCNC(=N)N)C(=O)N[C@@H](CCCNC(=N)N)C(N)=O																																											>10,000	n.d.	n.d.
2	CC(C)C[C@H](NC(=O)[C@H](Cc1ccccc1)NC(=O)[C@@H]1CCCN1C(=O)CNC(=O)[C@@H](N)Cc1ccc(OCCn2cc(nn2)CNC(=O)CCCCC[N+]=2c3ccc(cc3C(C)(C)C=2\C=C\C=C2/N(C)c3ccc(cc3C2(C)C)S([O-])(=O)=O)S(=O)(=O)O)cc1)C(=O)N[C@@H](CCCNC(=N)N)C(=O)N[C@@H](CCCNC(=N)N)C(=O)N[C@@H](CCCNC(=N)N)C(=O)O																																											>10,000	n.d.	n.d.
3	CC(C)C[C@H](NC(=O)[C@H](Cc1ccccc1)NC(=O)[C@@H]1CCCN1C(=O)CNC(=O)[C@@H](N)Cc1ccc(OCCn2cc(nn2)CNC(=O)CCCCC[N+]=2c3ccc(cc3C(C)(C)C=2\C=C\C=C2/N(C)c3ccc(cc3C2(C)C)S([O-])(=O)=O)S(=O)(=O)O)cc1)C(=O)N[C@@H](CCCNC(=N)N)C(=O)N[C@@H](CCCNC(=N)N)C(=O)N[C@@H](CCCNC(=N)N)C(=O)N[C@@H](CCCNC(=N)N)C(=O)N1CCC[C@H]1C(=O)N[C@@H](CCCCN)C(=O)O																																											>10,000	n.d.	n.d.
4	CC(C)C[C@H](NC(=O)[C@H](Cc1ccccc1)NC(=O)[C@@H]1CCCN1C(=O)CNC(=O)[C@@H](N)Cc1ccc(OCCn2cc(nn2)CNC(=O)CCCCC[N+]=2c3ccc(cc3C(C)(C)C=2\C=C\C=C2/N(C)c3ccc(cc3C2(C)C)S([O-])(=O)=O)S(=O)(=O)O)cc1)C(=O)N[C@@H](CCCNC(=N)N)C(=O)N[C@@H](CCCNC(=N)N)C(=O)N[C@@H](CCCNC(=N)N)C(=O)N[C@@H](CCCNC(=N)N)C(=O)N1CCC[C@H]1C(=O)N[C@@H](CCCCN)C(N)=O																																											>10,000	n.d.	n.d.
5	O=C(N[C@@H](CCCNC(=N)N)C(=O)N1CCC[C@H]1C(=O)N[C@@H](CCCCN)C(=O)N[C@@H](CC(C)C)C(=O)N[C@@H](CCCCNC(=O)COCCOCCn1cc(nn1)CNC(=O)CCCCC[N+]=1c2ccc(cc2C(C)(C)C=1\C=C\C=C1\N(C)c2ccc(cc2C1(C)C)S([O-])(=O)=O)S(=O)(=O)O)C(N)=O)[C@H](CCCNC(=N)N)NC(=O)[C@H](CCCNC(=N)N)NC(=O)[C@H](CCCNC(=N)N)NC(=O)[C@H](CC(C)C)NC(=O)[C@H](Cc1ccccc1)NC(=O)[C@@H]1CCCN1C(=O)CNC(=O)[C@@H](N)Cc1ccc(O)cc1																																											95 ± 38	n.d.	n.d.
6	NCCCC[C@H](NC(=O)[C@H](CC(C)C)NC(=O)[C@@H](NC(=O)[C@@H]1CCCN1C(=O)[C@H](CCCNC(=N)N)NC(=O)[C@H](CCCNC(=N)N)NC(=O)[C@H](CCCNC(=N)N)NC(=O)[C@H](CCCNC(=N)N)NC(=O)[C@H](CC(C)C)NC(=O)[C@H](Cc1ccccc1)NC(=O)[C@@H]1CCCN1C(=O)CNC(=O)[C@@H](N)Cc1ccc(O)cc1)CCCCNC(=O)COCCOCCn1cc(nn1)CNC(=O)CCCCC[N+]=1c2ccc(cc2C(C)(C)C=1\C=C\C=C1\N(C)c2ccc(cc2C1(C)C)S([O-])(=O)=O)S(=O)(=O)O)C(N)=O																																											86 ± 43	>10,000	>10,000
7	NC(=N)NCCC[C@H](NC(=O)[C@@H](NC(=O)[C@H](CCCNC(=N)N)NC(=O)[C@H](CC(C)C)NC(=O)[C@H](Cc1ccccc1)NC(=O)[C@@H]1CCCN1C(=O)CNC(=O)[C@@H](N)Cc1ccc(O)cc1)CCCNC(=N)N)C(=O)N[C@@H](CCCNC(=N)N)C(=O)N1CCC[C@H]1C(=O)N[C@@H](CCCCNC(=O)COCCOCCn1cc(nn1)CNC(=O)CCCCC[N+]=1c2ccc(cc2C(C)(C)C=1\C=C\C=C1\N(C)c2ccc(cc2C1(C)C)S([O-])(=O)=O)S(=O)(=O)O)C(=O)O																																											27 ± 6	>10,000	>10,000
8	NC(=N)NCCC[C@H](NC(=O)[C@@H](NC(=O)[C@H](CCCNC(=N)N)NC(=O)[C@H](CC(C)C)NC(=O)[C@H](Cc1ccccc1)NC(=O)[C@@H]1CCCN1C(=O)CNC(=O)[C@@H](N)Cc1ccc(O)cc1)CCCNC(=N)N)C(=O)N[C@@H](CCCNC(=N)N)C(=O)N1CCC[C@H]1C(=O)N[C@@H](CCCCNC(=O)COCCOCCn1cc(nn1)CNC(=O)CCCCC[N+]=1c2ccc(cc2C(C)(C)C=1\C=C\C=C1\N(C)c2ccc(cc2C1(C)C)S([O-])(=O)=O)S(=O)(=O)O)C(N)=O																																											96 ± 8	>10,000	>10,000
9	O=C(N[C@@H](CCCNC(=N)N)C(=O)N1CCC[C@H]1C(=O)N[C@@H](CCCCN)C(=O)N[C@@H](CC(C)C)C(=O)N[C@@H](CCCCNC(=O)COCCOCCn1cc(nn1)CNC(=O)CCCCC[N+]=1c2ccc(cc2C(C)(C)C=1\C=C\C=C1\N(C)c2ccc(cc2C1(C)C)S([O-])(=O)=O)S(=O)(=O)O)C(=O)O)[C@H](CCCNC(=N)N)NC(=O)[C@H](CCCNC(=N)N)NC(=O)[C@H](CCCNC(=N)N)NC(=O)[C@H](CC(C)C)NC(=O)[C@H](Cc1ccccc1)NC(=O)[C@@H]1CCCN1C(=O)CNC(=O)[C@@H](N)Cc1ccc(O)cc1																																											43 ± 5	>10,000	>10,000
10	NCCCC[C@H](NC(=O)[C@H](CC(C)C)NC(=O)[C@@H](NC(=O)[C@@H]1CCCN1C(=O)[C@H](CCCNC(=N)N)NC(=O)[C@H](CCCNC(=N)N)NC(=O)[C@H](CCCNC(=N)N)NC(=O)[C@H](CCCNC(=N)N)NC(=O)[C@H](CC(C)C)NC(=O)[C@H](Cc1ccccc1)NC(=O)[C@@H]1CCCN1C(=O)CNC(=O)[C@@H](N)Cc1ccc(O)cc1)CCCCNC(=O)COCCOCCn1cc(nn1)CNC(=O)CCCCC[N+]=1c2ccc(cc2C(C)(C)C=1\C=C\C=C1\N(C)c2ccc(cc2C1(C)C)S([O-])(=O)=O)S(=O)(=O)O)C(=O)O																																											54 ± 9	>10,000	>10,000
